# Supplementary material for: Shielding the oil reserves: the scutellum as a source of chemical defenses
Source: Plant Physiol. 2022 Feb 9;188(4):1944–9. doi: 10.1093/plphys/kiac038 (PMC8968280; doi:10.1093/plphys/kiac038)
Supplement: kiac038_Supplementary_Data [file kiac038_supplementary_data.zip]

Archive with 5 entries (5 files):
- PP2021LTE01472R1_Supplemental_Tables.xlsx
- Scutellum_Review_Supp_Table2.xlsx
- Scutellum_Review_TableS3.docx
- Scutellum_Supplement.pdf
- Scutellum_SuppMethods_revised.docx
