# Supplementary material for: Shielding the oil reserves: the scutellum as a source of chemical defenses
Source: Plant Physiol. 2022 Feb 9;188(4):1944–9. doi: 10.1093/plphys/kiac038 (PMC8968280; doi:10.1093/plphys/kiac038)
Supplement: kiac038_Supplementary_Data [file kiac038_supplementary_data.zip › PP2021LTE01472R1_Supplemental_Tables.xlsx]

## Sheet: Supplemental Table 1
Supplemental Table 1 - Gene expression quantification using RNA-Seq data of maize Ky21 scutellum tissue at 8, 10 and 12 days post germination for all genes. Plants grown in potting soil (BioProjectID is PRJNA750086), reads aligned to the B73 V4 reference genome (ensemble 4.44). Raw reads were quantified using featureCounts to produce the read count data used for calculating the fragments per kilo…
		Read Count			FPKM			Annotation
Gene ID	Gene Length	SCUT8	SCUT10	SCUT12	SCUT8	SCUT10	SCUT12	arabi-defline	rice-defline
Zm00001d027230	3576	1366	1286	290	1.57805	1.57762	0.460707	Mitochondrial transcription termination factor family protein	mTERF domain containing protein, expressed
Zm00001d027231	2626	1345	1042	292	2.13792	1.75885	0.638277	0	0
Zm00001d027232	759	0	0	1	0	0	0.00836927	0	0
Zm00001d027233	4326	2	4	0	0.00190052	0.00403641	0	PIF1 helicase	expressed protein
Zm00001d027234	722	0	2	0	0	0.0136933	0	0	expressed protein
Zm00001d027235	423	0	0	0	0	0	0	Tetratricopeptide repeat (TPR)-like superfamily protein	pentatricopeptide repeat protein PPR1106-17, putative, expressed
Zm00001d027236	362	30	45	72	0.458184	0.729834	1.5122	0	0
Zm00001d027239	2218	5080	5070	3360	9.62958	10.2057	8.7587	0	0
Zm00001d027240	6064	12	2	0	0.00808063	0.00143017	0	Zinc finger, C3HC4 type (RING finger) family protein	RING zinc finger protein, putative, expressed
Zm00001d027242	4145	3845	3252	1987	3.8172	3.4284	2.71271	UDP-Glycosyltransferase superfamily protein	starch synthase, putative, expressed
Zm00001d027244	1414	0	0	0	0	0	0	cell division cycle 48C	AAA family ATPase, putative, expressed
Zm00001d027245	4683	0	0	0	0	0	0	PIF1 helicase	retrotransposon protein, putative, unclassified, expressed
Zm00001d027248	1393	108	104	96	0.335246	0.34282	0.409797	0	expressed protein
Zm00001d027249	669	173	239	96	1.21912	1.78851	0.93031	PHE ammonia lyase 1	phenylalanine ammonia-lyase, putative, expressed
Zm00001d027250	276	49	39	51	1.11198	0.93985	1.59158	0	expressed protein
Zm00001d027252	73	0	0	0	0	0	0	#N/A	#N/A
Zm00001d027253	482	138	144	9	1.44729	1.60373	0.1298	0	0
Zm00001d027254	5060	764	653	416	0.618584	0.56145	0.463186	0	0
Zm00001d027256	1017	167	158	179	0.730716	0.734145	1.07706	Phosphoribosyltransferase family protein	phosphoribosyl transferase, putative, expressed
Zm00001d027257	5096	6122	5971	2222	4.92106	5.09689	2.45621	0	expressed protein
Zm00001d022649	229	304	252	10	9.39301	8.26845	0.424901	#N/A	#N/A
Zm00001d027258	312	26	23	2	0.490307	0.460591	0.0518659	oleosin3	oleosin, putative, expressed
Zm00001d027259	11631	9042	9303	3211	3.14945	3.44101	1.53804	tRNA/rRNA methyltransferase (SpoU) family protein	RNA methyltransferase, TrmH family protein, putative, expressed
Zm00001d027263	441	0	0	0	0	0	0	0	transposon protein, putative, CACTA, En/Spm sub-class
Zm00001d027265	4683	4448	4312	1758	3.89758	4.01237	2.11839	H(+)-ATPase 7	E1-E2 ATPase domain containing protein, expressed
Zm00001d027266	1781	1982	1754	2495	4.73317	4.44806	8.19363	PPPDE putative thiol peptidase family protein	ethylene-responsive element-binding protein, putative, expressed
Zm00001d022650	740	62	66	112	0.388515	0.439191	0.965143	#N/A	#N/A
Zm00001d027267	2753	4020	3848	3142	6.08415	6.18445	6.53938	alpha/beta-Hydrolases superfamily protein	palmitoyl-protein thioesterase 1 precursor, putative, expressed
Zm00001d027268	2093	222	134	72	0.447201	0.286647	0.199452	sugar transporter 1	transporter family protein, putative, expressed
Zm00001d027269	213	12	12	0	0.422816	0.448997	0	0	0
Zm00001d027271	5328	2905	2419	1048	2.23153	1.97326	1.10707	1-deoxy-D-xylulose 5-phosphate reductoisomerase	1-deoxy-D-xylulose 5-phosphate reductoisomerase, chloroplast precursor, putative, expressed
Zm00001d027273	642	0	0	0	0	0	0	0	retrotransposon protein, putative, unclassified, expressed
Zm00001d027275	3051	251	253	13	0.341532	0.365571	0.0243253	0	expressed protein
Zm00001d027276	5300	5930	4878	4750	4.57976	4.00057	5.04473	GroES-like zinc-binding alcohol dehydrogenase family protein	dehydrogenase, putative, expressed
Zm00001d027277	2874	0	5	0	0	0.00768554	0	0	expressed protein
Zm00001d027278	8481	12728	11607	4557	6.0994	5.90663	3.00305	transcription regulators	CCR4-Not complex component, Not1domain containing protein, expressed
Zm00001d022651	180	0	0	0	0	0	0	#N/A	#N/A
Zm00001d027279	870	15	8	0	0.0781468	0.0442591	0	P-loop containing nucleoside triphosphate hydrolases superfamily protein	DEAD-box ATP-dependent RNA helicase, putative, expressed
Zm00001d027280	418	0	0	0	0	0	0	0	expressed protein
Zm00001d027281	1107	386	191	348	1.53816	0.808239	1.907	expansin B2	expansin precursor, putative, expressed
Zm00001d027283	957	18	38	21	0.0842674	0.188914	0.135196	expansin B2	expansin precursor, putative, expressed
Zm00001d027285	1803	2	0	2	0.00471449	0	0.00648324	nitrate transporter 1.1	peptide transporter PTR2, putative, expressed
Zm00001d027286	1152	81	48	6	0.308981	0.194438	0.0314742	Flavin-binding monooxygenase family protein	flavin-containing monooxygenase family protein, putative, expressed
Zm00001d027287	1401	22	23	4	0.0678713	0.0753501	0.0169699	Exostosin family protein	exostosin family domain containing protein, expressed
Zm00001d027288	957	12584	6614	2748	58.9123	32.8809	17.6914	0	acidic leucine-rich nuclear phosphoprotein 32-related protein 1, putative, expressed
ENSRNA049464979	98	486	212	35	0	0	0	#N/A	#N/A
Zm00001d022652	201	2	9	1	0.0787598	0.376365	0.0541541	#N/A	#N/A
Zm00001d027289	405	33	50	13	0.433179	0.696973	0.234668	0	harpin-induced protein 1 domain containing protein, expressed
Zm00001d027290	570	2116	1810	1054	18.0455	16.3917	12.3609	Bifunctional inhibitor/lipid-transfer protein/seed storage 2S albumin superfamily protein	LTPL116 - Protease inhibitor/seed storage/LTP family protein precursor, expressed
Zm00001d027291	435	8	5	2	0.0956369	0.0634743	0.0328793	Bifunctional inhibitor/lipid-transfer protein/seed storage 2S albumin superfamily protein	LTPL121 - Protease inhibitor/seed storage/LTP family protein precursor, putative, expressed
Zm00001d027292	1446	184	68	79	0.548687	0.215332	0.32396	GRAS family transcription factor	scarecrow, putative, expressed
Zm00001d027293	5637	54117	46299	23908	39.2514	35.6604	23.8463	signal recognition particle receptor alpha subunit family protein	signal recognition particle receptor, putative, expressed
Zm00001d027295	1775	1146	773	770	2.74654	1.96731	2.53775	tubulin beta 8	tubulin/FtsZ domain containing protein, putative, expressed
Zm00001d027296	3565	391	267	279	0.45313	0.328587	0.444639	Protein of unknown function (DUF3527)	expressed protein
Zm00001d027298	1887	304	280	481	0.682937	0.667971	1.48597	Bestrophin-like protein	expressed protein
Zm00001d027299	9501	11050	9620	2149	4.72081	4.36437	1.26255	RNA polymerase II transcription mediators	expressed protein
Zm00001d022653	440	113	91	9	1.33106	1.13829	0.145787	#N/A	#N/A
Zm00001d027300	2423	8	12	6	0.013827	0.0220248	0.0142609	putative recombination initiation defects 3	PAIR1, putative, expressed
Zm00001d027302	3852	1187	1215	1135	1.27042	1.38091	1.67051	SKP1-like 21	SKP1, putative, expressed
Zm00001d027303	714	0	0	0	0	0	0	ABC-2 and Plant PDR ABC-type transporter family protein	Plant PDR ABC transporter associated domain containing protein, expressed
Zm00001d027304	4351	34	26	10	0.0321189	0.0260824	0.0129909	H(+)-ATPase 7	retrotransposon protein, putative, unclassified, expressed
Zm00001d027305	1792	14	14	32	0.0332159	0.0352727	0.104406	Divalent ion symporter	expressed protein
Zm00001d027306	494	4	6	0	0.0406759	0.064792	0	DNA binding;ATP binding;nucleic acid binding;binding;helicases;ATP binding;DNA binding;helicases	0
Zm00001d027307	6941	11188	10680	3331	6.56816	6.65818	2.6892	Myosin heavy chain-related protein	expressed protein
Zm00001d027308	2119	14	12	10	0.0278388	0.0253394	0.0273451	RING/U-box superfamily protein	protein binding protein, putative, expressed
Zm00001d027309	3562	6649	5476	3969	7.7122	6.74494	6.33082	dual specificity protein phosphatase (DsPTP1) family protein	dual specificity protein phosphatase, putative, expressed
Zm00001d027310	1222	11	4	2	0.0393448	0.0151931	0.00983743	decapping 5	expressed protein
Zm00001d027311	2038	1067	924	781	2.21035	2.03264	2.22487	FRA8 homolog	exostosin family domain containing protein, expressed
Zm00001d027312	6318	198	188	161	0.127885	0.128945	0.143	Transducin/WD40 repeat-like superfamily protein	zinc finger, C3HC4 type domain containing protein, expressed
Zm00001d027313	1177	234	50	160	0.87191	0.197842	0.819847	xyloglucan endotransglucosylase/hydrolase 32	glycosyl hydrolases family 16, putative, expressed
Zm00001d027314	1868	6073	5373	4577	13.7895	12.9556	14.2917	SNF7 family protein	SNF7 domain containing protein, putative, expressed
Zm00001d027315	697	16	10	4	0.107472	0.071329	0.036948	0	knotted 1-binding protein 36, putative, expressed
ENSRNA049437471	74	0	0	0	0	0	0	#N/A	#N/A
Zm00001d027316	74	0	0	0	0	0	0	#N/A	#N/A
Zm00001d027317	4553	1001	608	573	0.902731	0.582265	0.710618	Homeobox-leucine zipper family protein / lipid-binding START domain-containing protein	START domain containing protein, expressed
Zm00001d027318	897	1967	1771	4037	9.90093	9.46636	27.9439	basic transcription factor 3	transcription factor BTF3, putative, expressed
Zm00001d027319	5116	803	672	1046	0.642904	0.571337	1.15165	4\'-phosphopantetheinyl transferase superfamily	dehydrogenase-phosphopantetheinyltransferase, putative, expressed
Zm00001d027320	3831	99	101	34	0.106554	0.115437	0.0503233	CemA-like proton extrusion protein-related	chloroplast envelope membrane protein, putative, expressed
Zm00001d027321	5279	110	59	38	0.0852977	0.0485836	0.0405215	0	0
Zm00001d027322	2559	372	408	97	0.607411	0.707444	0.217805	Plant protein of unknown function (DUF827)	retrotransposon protein, putative, unclassified, expressed
Zm00001d027323	507	11113	10580	22015	109.407	110.61	298.051	0	expressed protein
Zm00001d027324	2438	9298	8316	4117	15.9674	15.1653	9.72259	nuclear matrix protein-related	THO complex subunit 1, putative, expressed
Zm00001d027325	2439	2029	2878	5832	3.4829	5.24617	13.7668	Peptidoglycan-binding LysM domain-containing protein	lysM domain containing protein, putative, expressed
Zm00001d027326	1976	5357	4767	3704	11.4639	10.833	10.9003	actin-related protein 4	actin, putative, expressed
ENSRNA049437473	72	0	0	0	0	0	0	#N/A	#N/A
Zm00001d027327	72	0	0	0	0	0	0	#N/A	#N/A
Zm00001d027329	3642	5200	5530	1790	5.89531	6.65765	2.7907	domains rearranged methyltransferase 2	DNA methyltransferase protein, putative, expressed
Zm00001d027330	921	20	11	222	0.0977311	0.0570805	1.49181	Remorin family protein	remorin, putative, expressed
Zm00001d027332	297	0	0	0	0	0	0	Bifunctional inhibitor/lipid-transfer protein/seed storage 2S albumin superfamily protein	LTPL151 - Protease inhibitor/seed storage/LTP family protein precursor, expressed
Zm00001d027333	8358	12676	12425	4454	6.16495	6.41706	2.97889	Adaptor protein complex AP-2, alpha subunit	adapitin protein, putative, expressed
Zm00001d027334	8763	20405	19779	5449	9.46003	9.73763	3.474	nucleic acid binding;zinc ion binding;DNA binding	plus-3 domain containing protein, putative, expressed
Zm00001d027335	3621	9828	6529	1182	11.2086	7.90723	1.85379	Duplicated homeodomain-like superfamily protein	expressed protein
Zm00001d027337	4147	511	414	813	0.507055	0.436242	1.10938	Di-glucose binding protein with Kinesin motor domain	kinesin motor domain containing protein, putative, expressed
Zm00001d027338	720	88	175	856	0.569201	1.20203	7.61401	0	expressed protein
Zm00001d027339	863	815	921	912	4.28488	5.14202	6.59376	Nucleic acid-binding, OB-fold-like protein	RNA binding protein, putative, expressed
Zm00001d027340	8912	10781	8641	4096	4.91371	4.18223	2.56725	Protein kinase superfamily protein	STE_PAK_Ste20_STLK.3 - STE kinases include homologs to sterile 7, sterile 11 and sterile 20 from yeast, expressed
Zm00001d027341	1572	17361	24631	25224	47.342	71.3258	94.5895	P-loop containing nucleoside triphosphate hydrolases superfamily protein	AAA-type ATPase family protein, putative, expressed
Zm00001d027342	894	1350	1456	3425	6.82089	7.81199	23.7972	Tim10/DDP family zinc finger protein	mitochondrial import inner membrane translocase subunit Tim, putative, expressed
Zm00001d027343	1617	164	165	89	0.433957	0.463638	0.323854	Pentatricopeptide repeat (PPR-like) superfamily protein	PPR repeat domain containing protein, putative, expressed
Zm00001d027344	2444	1440	1134	1457	2.46657	2.06271	3.43201	Major facilitator superfamily protein	major facilitator superfamily domain-containing protein 5, putative, expressed
Zm00001d027345	704	610	522	814	4.04994	3.68029	7.43191	translocase inner membrane subunit 23-2	mitochondrial import inner membrane translocase subunit Tim17, putative, expressed
Zm00001d027346	880	41	38	63	0.210866	0.207539	0.445575	early nodulin-like protein 8	plastocyanin-like domain containing protein, putative, expressed
Zm00001d027347	3402	9751	8079	3565	11.8581	10.4332	5.96187	L-fucokinase/GDP-L-fucose pyrophosphorylase	GHMP kinases ATP-binding protein, putative, expressed
Zm00001d027348	1509	250	210	249	0.712189	0.635283	0.975465	0	expressed protein
Zm00001d027349	2566	1703	1167	636	2.77281	2.01776	1.42403	Tetratricopeptide repeat (TPR)-like superfamily protein	PPR repeat domain containing protein, putative, expressed
Zm00001d027350	801	0	0	2	0	0	0.0157371	0	0
Zm00001d022654	219	0	0	0	0	0	0	#N/A	#N/A
Zm00001d027351	3259	14705	13995	5729	18.6919	18.8909	10.0144	Transducin/WD40 repeat-like superfamily protein	WD repeat-containing protein 44, putative, expressed
Zm00001d027352	1032	341	331	366	1.46807	1.51326	2.16686	Pyridoxamine 5\'-phosphate oxidase family protein	pyridoxamine 5\'-phosphate oxidase family protein, putative, expressed
Zm00001d027353	1462	2382	1559	403	7.01973	4.87885	1.63321	NAD(P)-binding Rossmann-fold superfamily protein	retinol dehydrogenase, putative, expressed
Zm00001d027354	3086	2989	2798	2236	4.01944	3.99558	4.13493	homolog of yeast oxidase assembly 1 (OXA1)	inner membrane protein, putative, expressed
ENSRNA049464954	118	1	0	2	0.211408	0	0.581444	#N/A	#N/A
ENSRNA049464940	118	0	0	0	0	0	0	#N/A	#N/A
Zm00001d027355	1272	2475	3002	6967	8.47524	10.9164	32.808	RHOMBOID-like 2	OsRhmbd7 - Putative Rhomboid homologue, expressed
Zm00001d027359	1812	4795	4260	5386	11.2436	10.6077	17.3676	26S proteasome, regulatory subunit Rpn7;Proteasome component (PCI) domain	proteasome subunit, putative, expressed
Zm00001d027360	204	0	0	0	0	0	0	Protein phosphatase 2C family protein	protein phosphatase 2C, putative, expressed
Zm00001d027361	1395	1395	848	2108	4.32358	2.79099	8.98457	phloem protein 2-A13	OsFBX76 - F-box domain containing protein, expressed
Zm00001d027362	1521	2436	2205	4105	6.88101	6.61418	15.9458	F-box family protein	cyclin-like F-box, putative, expressed
Zm00001d027363	1493	0	0	0	0	0	0	Dihydrodipicolinate reductase, bacterial/plant	dihydrodipicolinate reductase, putative, expressed
Zm00001d027365	1671	384	252	318	0.98119	0.683778	1.11739	ARM repeat superfamily protein	armadillo, putative, expressed
Zm00001d027366	1444	3416	2157	1521	10.2016	6.84061	6.24652	peroxin 11c	peroxisomal biogenesis factor 11, putative, expressed
Zm00001d027367	2802	376	280	293	0.558749	0.441854	0.59876	Cytidine/deoxycytidylate deaminase family protein	riboflavin biosynthesis protein ribD, putative, expressed
Zm00001d027368	753	4	4	6	0.0245673	0.0260885	0.0506763	xyloglucan endotransglucosylase/hydrolase 4	glycosyl hydrolases family 16 protein, protein, expressed
Zm00001d027369	4095	142	108	326	0.142737	0.115283	0.450634	Protein kinase superfamily protein	methylthioribose kinase, putative, expressed
Zm00001d027370	1810	52	26	8	0.122075	0.0648172	0.0258269	0	expressed protein
Zm00001d027371	2113	6565	6868	5338	13.0933	14.5458	14.6403	TCP-1/cpn60 chaperonin family protein	T-complex protein, putative, expressed
Zm00001d022655	630	0	0	0	0	0	0	#N/A	#N/A
Zm00001d027373	1871	1093	922	1047	2.4776	2.21939	3.26373	cell division control 2	cyclin-dependent kinase A-1, putative, expressed
Zm00001d027374	968	1206	985	734	5.57445	4.83486	4.6656	Per1-like family protein	per1-like family protein, putative, expressed
Zm00001d027375	622	67	207	82	0.514574	1.68825	0.866051	peptidoglycan-binding LysM domain-containing protein	lysM domain containing protein, putative, expressed
Zm00001d027376	5519	2826	2779	1546	2.09434	2.18704	1.57558	Cyclin family protein	cyclin-T1-4, putative, expressed
Zm00001d027377	72	6	5	0	0	0	0	#N/A	#N/A
Zm00001d027378	70	1	1	0	0	0	0	#N/A	#N/A
Zm00001d027379	848	0	0	0	0	0	0	Serine carboxypeptidase S28 family protein	OsProCP1 - Putative Lysosomal Pro-x Carboxypeptidase homologue, expressed
Zm00001d027380	2031	12	21	2	0.0249487	0.0463638	0.00571814	ornithine carbamoyltransferase	ornithine carbamoyltransferase, putative, expressed
Zm00001d022656	307	0	0	0	0	0	0	#N/A	#N/A
Zm00001d022657	326	0	0	0	0	0	0	#N/A	#N/A
Zm00001d027381	73	0	0	0	0	0	0	#N/A	#N/A
Zm00001d027382	73	1	2	2	0	0	0	#N/A	#N/A
Zm00001d027383	2886	197	113	164	0.283925	0.172945	0.325041	hydroxymethylglutaryl-CoA synthase / HMG-CoA synthase / 3-hydroxy-3-methylglutaryl coenzyme A synthase	hydroxymethylglutaryl-CoA synthase, putative, expressed
Zm00001d027384	1888	1855	1615	993	4.16493	3.85061	3.06599	ARM repeat superfamily protein	expressed protein
Zm00001d027385	1154	2665	2226	2210	10.1466	8.99995	11.571	2-oxoglutarate (2OG) and Fe(II)-dependent oxygenase superfamily protein	expressed protein
Zm00001d027386	3233	931	641	129	1.19323	0.872421	0.227364	phospholipase D beta 1	phospholipase D, putative, expressed
Zm00001d027387	2247	79402	48994	11007	148.481	97.2917	28.3052	Subtilase family protein	OsSub25 - Putative Subtilisin homologue, expressed
Zm00001d027388	1403	173	179	72	0.532897	0.585521	0.304991	myb-like HTH transcriptional regulator family protein	Myb-like DNA-binding domain containing protein, putative, expressed
Zm00001d027389	261	2324	1988	3073	57.623	52.3442	104.78	LYR family of Fe/S cluster biogenesis protein	LYR motif containing protein, putative, expressed
Zm00001d027391	2133	1	0	0	0.0019748	0	0	cytochrome P450, family 98, subfamily A, polypeptide 3	cytochrome P450, putative, expressed
Zm00001d027392	13370	23473	22654	10431	7.1046	7.28129	4.34164	glucan synthase-like 10	1,3-beta-glucan synthase component domain containing protein, expressed
Zm00001d027393	1293	103	46	40	0.346503	0.164331	0.185049	Pentatricopeptide repeat (PPR) superfamily protein	PPR repeat domain containing protein, putative, expressed
Zm00001d027394	631	156	95	564	1.17784	0.761692	5.85597	Histone superfamily protein	Core histone H2A/H2B/H3/H4 domain containing protein, putative, expressed
Zm00001d027395	5317	131	89	42	0.100842	0.0727534	0.0444607	NAC domain containing protein 28	no apical meristem protein, putative, expressed
ENSRNA049440088	73	0	0	0	0	0	0	#N/A	#N/A
Zm00001d027396	73	0	0	0	0	0	0	#N/A	#N/A
Zm00001d027397	73	0	0	0	0	0	0	#N/A	#N/A
Zm00001d027399	1039	385	488	793	1.64516	2.21442	4.6599	Transcription factor TFIIIC, tau55-related protein	expressed protein
Zm00001d027400	1034	0	2	0	0	0.00912401	0	Tho complex subunit 7/Mft1p	THO complex subunit 7, putative, expressed
Zm00001d027401	6925	3288	2515	388	1.93482	1.57159	0.313976	ALA-interacting subunit 1	cell cycle control protein, putative, expressed
Zm00001d027402	2529	0	0	0	0	0	0	0	expressed protein
Zm00001d027403	2002	506	599	929	1.06804	1.34263	2.69655	Remorin family protein	remorin family protein, putative, expressed
Zm00001d027404	814	4	5	0	0.0224713	0.0298285	0	0	0
Zm00001d027405	1071	779	351	258	3.21918	1.54031	1.46617	Heavy metal transport/detoxification superfamily protein	heavy metal-associated domain containing protein, expressed
Zm00001d027406	1065	0	0	0	0	0	0	TTF-type zinc finger protein with HAT dimerisation domain	hAT dimerisation domain-containing protein, putative, expressed
Zm00001d027407	792	0	0	0	0	0	0	H(+)-ATPase 11	plasma membrane ATPase, putative, expressed
Zm00001d027408	471	0	0	0	0	0	0	0	0
Zm00001d027409	984	250	151	104	1.13467	0.727781	0.649115	AP2/B3-like transcriptional factor family protein	B3 DNA binding domain containing protein, expressed
Zm00001d027411	1486	146	125	65	0.422816	0.384415	0.258862	Peroxidase superfamily protein	peroxidase precursor, putative, expressed
Zm00001d027412	8434	20792	18755	2846	10.0199	9.59795	1.88608	dicer-like 1	Dicer, putative, expressed
Zm00001d027414	750	0	0	0	0	0	0	0	expressed protein
Zm00001d027415	4390	3242	2563	1030	3.03479	2.54775	1.3259	Protein kinase superfamily protein	CAMK_CAMK_like_ULKh_APGy.1 - CAMK includes calcium/calmodulin depedent protein kinases, expressed
Zm00001d027416	1518	130	99	172	0.36799	0.297591	0.669542	Radical SAM superfamily protein	radical SAM enzyme, putative, expressed
Zm00001d027417	333	0	0	0	0	0	0	Core-2/I-branching beta-1,6-N-acetylglucosaminyltransferase family protein	DNA binding protein, putative, expressed
Zm00001d027419	1460	0	0	0	0	0	0	basic helix-loop-helix (bHLH) DNA-binding superfamily protein	helix-loop-helix DNA-binding domain containing protein, expressed
Zm00001d027421	1002	204	198	236	0.907438	0.935286	1.44363	plastid ribosomal protein l11	L11 domain containing ribosomal protein, putative, expressed
Zm00001d027422	1102	44	62	31	0.176208	0.263668	0.170723	PsbP-like protein 1	PsbP, putative, expressed
Zm00001d027423	1410	3158	2939	4245	9.67574	9.56234	17.8857	2-oxoglutarate (2OG) and Fe(II)-dependent oxygenase superfamily protein	flavonol synthase/flavanone 3-hydroxylase, putative, expressed
Zm00001d027424	1400	10	10	2	0.0308743	0.0327861	0.0084915	0	retrotransposon, putative, centromere-specific, expressed
Zm00001d027425	1813	260	306	462	0.609308	0.761514	1.48889	AGAMOUS-like 20	OsMADS56 - MADS-box family gene with MIKCc type-box, expressed
Zm00001d022658	2477	63	70	56	0.106415	0.125561	0.130079	#N/A	#N/A
Zm00001d027427	1112	5410	4639	6918	21.4517	19.5336	37.7227	sumo conjugation enzyme 1	ubiquitin-conjugating enzyme, putative, expressed
Zm00001d027428	2295	24	21	64	0.0438989	0.04079	0.160983	Endomembrane protein 70 protein family	transmembrane 9 superfamily member, putative, expressed
Zm00001d027429	1271	650	586	665	2.22772	2.13274	3.13419	phragmoplastin interacting protein 1	RNA recognition motif containing protein, putative, expressed
Zm00001d027430	1817	1245	970	381	2.91086	2.40833	1.22499	FIZZY-related 2	WD repeat-containing protein, putative, expressed
Zm00001d027431	1835	4854	3689	1534	11.2312	9.06413	4.88098	KNOTTED-like homeobox of Arabidopsis thaliana 7	homeobox protein knotted-1, putative, expressed
Zm00001d022659	1140	0	0	0	0	0	0	#N/A	#N/A
Zm00001d027434	1383	9381	11293	17539	29.3467	37.5156	75.4521	Alpha/beta hydrolase related protein	hydrolase, alpha/beta fold family protein, putative, expressed
Zm00001d027435	2825	944	1460	1244	1.39098	2.28452	2.52073	POX (plant homeobox) family protein	homeobox domain containing protein, expressed
Zm00001d022660	348	0	0	0	0	0	0	#N/A	#N/A
Zm00001d027436	2406	2533	2559	3070	4.41024	4.7314	7.35059	Protein kinase superfamily protein	TKL_IRAK_CrRLK1L-1.6 - The CrRLK1L-1 subfamily has homology to the CrRLK1L homolog, expressed
Zm00001d027437	378	18	12	26	0.259145	0.183461	0.514755	Leucine-rich repeat (LRR) family protein	uncharacterized protein At4g06744 precursor, putative, expressed
Zm00001d027439	1425	4545	4665	4395	13.7678	15.0064	18.3083	fringe-related protein	receptor-like protein kinase At3g46290 precursor, putative, expressed
Zm00001d027440	750	14	14	70	0.0863817	0.0917306	0.593948	0	expressed protein
Zm00001d027441	1837	1420	1976	579	3.28181	4.84958	1.84018	Pectin lyase-like superfamily protein	polygalacturonase, putative, expressed
Zm00001d027442	1278	1220	1579	1875	4.15643	5.71262	8.78454	Ribosomal L5P family protein	ribosomal protein L5, putative, expressed
Zm00001d027443	1280	259	271	346	0.880896	0.978783	1.6183	beta-hydroxylase 1	fatty acid hydroxylase, putative, expressed
Zm00001d027444	2941	2476	2523	1452	3.49946	3.7867	2.82211	D111/G-patch domain-containing protein	G-patch domain containing protein, expressed
Zm00001d027445	4105	2971	2792	2719	2.97897	2.97284	3.74912	Diacylglycerol kinase family protein	diacylglycerol kinase, putative, expressed
Zm00001d027446	2002	6869	4150	2516	14.4987	9.302	7.30304	Protein kinase superfamily protein	serine/threonine-protein kinase, putative, expressed
Zm00001d027447	4054	1080	1047	878	1.09686	1.12919	1.22625	0	0
Zm00001d027448	2622	1417	1293	1231	2.25594	2.18599	2.69508	CBS domain-containing protein with a domain of unknown function (DUF21)	CBS domain containing protein, expressed
Zm00001d027449	974	1174	1329	1090	5.38933	6.47864	6.88098	embryo defective 2170	expressed protein
Zm00001d027450	5939	991	718	274	0.681609	0.524419	0.259161	NAD(P)-binding Rossmann-fold superfamily protein	erythronate-4-phosphate dehydrogenase, putative, expressed
Zm00001d027451	1210	13	19	8	0.0470006	0.0729469	0.0397748	S-adenosyl-L-methionine-dependent methyltransferases superfamily protein	expressed protein
Zm00001d027453	744	0	0	10	0	0	0.085639	ovate family protein 6	DUF623 domain containing protein, expressed
Zm00001d022661	621	0	0	0	0	0	0	#N/A	#N/A
Zm00001d027454	1091	8195	7698	10229	33.1827	33.1004	56.9578	Heavy metal transport/detoxification superfamily protein	heavy metal-associated domain containing protein, expressed
Zm00001d027455	1756	7191	5809	4102	17.4318	14.9536	13.6743	CBL-interacting protein kinase 9	CAMK_KIN1/SNF1/Nim1_like.15 - CAMK includes calcium/calmodulin depedent protein kinases, expressed
Zm00001d027456	841	23	39	42	0.124508	0.224196	0.312663	0	expressed protein
Zm00001d027457	375	230	322	165	3.34729	4.97638	3.30222	0	expressed protein
Zm00001d027458	698	393	239	329	2.63536	1.70192	3.0339	0	expressed protein
Zm00001d027459	1203	2	2	1	0.00727672	0.00772731	0.00500337	vascular related NAC-domain protein 1	no apical meristem protein, putative, expressed
Zm00001d027460	1716	1838	1636	359	4.56573	4.31559	1.22635	RING/FYVE/PHD zinc finger superfamily protein	PHD-finger domain containing protein, putative, expressed
Zm00001d027461	1724	74	106	38	0.182917	0.27824	0.12917	Basic-leucine zipper (bZIP) transcription factor family protein	bZIP family transcription factor, putative, expressed
Zm00001d027462	3257	824	564	166	1.04807	0.761788	0.290354	SMAD/FHA domain-containing protein	FHA domain containing protein, putative, expressed
Zm00001d027463	3058	258	236	103	0.350227	0.3402	0.192275	Leucine-rich repeat protein kinase family protein	leucine-rich repeat transmembrane protein kinase, putative, expressed
Zm00001d027464	1076	4	6	2	0.0164452	0.0261953	0.0113075	hydroxyproline-rich glycoprotein family protein	0
ENSRNA049437518	74	0	0	0	0	0	0	#N/A	#N/A
Zm00001d027465	74	0	0	0	0	0	0	#N/A	#N/A
Zm00001d027466	2318	3720	3537	2479	6.7338	6.799	6.17093	K+ efflux antiporter 5	transporter, monovalent cation:proton antiporter-2 family, putative, expressed
Zm00001d027467	1213	2	4	0	0.0072114	0.0153159	0	ARM repeat superfamily protein	importin-7, putative, expressed
Zm00001d027468	1791	26489	23937	23781	62.8839	60.3443	77.6357	ADP/ATP carrier 3	mitochondrial carrier protein, putative, expressed
Zm00001d027469	934	461	477	532	2.21763	2.43668	3.5193	cytochrome c oxidase 19-1	CHCH domain containing protein, expressed
Zm00001d027470	2589	1	2	10	0.00161315	0.00342608	0.0221836	photosystem II stability/assembly factor, chloroplast (HCF136)	maltose excess protein 1-like, chloroplast precursor, putative, expressed
Zm00001d027471	1179	14	14	139	0.052069	0.0552932	0.710923	FASCICLIN-like arabinogalactan-protein 10	fasciclin-like arabinogalactan protein, putative, expressed
Zm00001d027472	6943	1690	1496	590	0.991862	0.932371	0.476183	glucan synthase-like 12	1,3-beta-glucan synthase component domain containing protein, expressed
Zm00001d027474	1596	2	1	0	0.0053664	0.00284935	0	glucan synthase-like 12	1,3-beta-glucan synthase component domain containing protein, expressed
Zm00001d027475	1485	0	0	0	0	0	0	glucan synthase-like 12	1,3-beta-glucan synthase component domain containing protein, expressed
Zm00001d027476	989	0	0	0	0	0	0	DNA-directed DNA polymerases	POLD3 - Putative DNA polymerase delta complex subunit, expressed
Zm00001d027477	884	4	0	0	0.0204675	0	0	0	expressed protein
Zm00001d027478	656	115	71	297	0.829311	0.543714	2.94532	0	expressed protein
Zm00001d027479	1811	849	867	883	1.99195	2.16014	2.84897	DNA polymerase delta small subunit	POLD2 - Putative DNA polymerase delta complex subunit, expressed
Zm00001d022662	415	13	7	0	0.165246	0.0944883	0	#N/A	#N/A
Zm00001d027480	2772	21148	22302	6252	31.7793	35.5887	12.9197	calcium-dependent protein kinase 6	CAMK_CAMK_like.17 - CAMK includes calcium/calmodulin depedent protein kinases, expressed
Zm00001d027481	2146	246	157	204	0.482716	0.327152	0.550483	0	expressed protein
Zm00001d027483	567	81	84	481	0.695206	0.765598	5.67716	RING/U-box superfamily protein	RING-H2 finger protein, putative, expressed
Zm00001d027484	4193	9951	8807	4964	9.76323	9.17587	6.69754	Ribophorin I	dolichyl-diphosphooligosaccharide--protein glycosyltransferase 67 kDasubunit precursor, putative, expressed
Zm00001d027485	997	75	43	115	0.335474	0.204249	0.70738	0	glycosylphosphatidylinositol anchor biosynthesis protein 11, putative, expressed
Zm00001d027486	1942	27	43	37	0.0588455	0.09952	0.110894	Seven transmembrane MLO family protein	MLO domain containing protein, putative, expressed
Zm00001d027487	6146	9527	8965	5209	6.32835	6.32379	4.75824	ribonuclease II family protein	ribonuclease protein, putative, expressed
Zm00001d027488	1903	12	6	8	0.0267189	0.0141867	0.0244954	glyceraldehyde-3-phosphate dehydrogenase B subunit	glyceraldehyde-3-phosphate dehydrogenase, putative, expressed
ENSRNA049996714	123	0	0	0	0	0	0	#N/A	#N/A
zma-MIR528a	123	0	0	0	0	0	0	#N/A	#N/A
Zm00001d027489	1481	0	2	2	0	0.0061729	0.0079938	Nucleotide-diphospho-sugar transferase family protein	regulatory protein, putative, expressed
Zm00001d027490	3071	2	4	0	0.00270306	0.00574088	0	H(+)-ATPase 9	plasma membrane ATPase, putative, expressed
Zm00001d027492	3687	0	0	0	0	0	0	Homeodomain-like superfamily protein	MYB family transcription factor, putative, expressed
Zm00001d027493	327	1203	949	1084	21.1936	17.7541	26.2619	NADH-ubiquinone oxidoreductase B18 subunit, putative	expressed protein
Zm00001d027494	963	20	6	0	0.0929803	0.0296213	0	Protein of unknown function (DUF1624)	heparan-alpha-glucosaminide N-acetyltransferase, putative, expressed
Zm00001d027495	923	0	0	0	0	0	0	TatD related DNase	deoxyribonuclease tatD, putative, expressed
Zm00001d027496	873	0	0	0	0	0	0	basic helix-loop-helix (bHLH) DNA-binding superfamily protein	helix-loop-helix DNA-binding domain containing protein, expressed
Zm00001d027497	476	16	8	0	0.170472	0.090514	0	brassinosteroid-6-oxidase 1	cytochrome P450, putative, expressed
Zm00001d027498	926	2	0	0	0.00971402	0	0	SCAR homolog 2	SCAR-like protein 1, putative, expressed
Zm00001d027499	1737	0	0	4	0	0	0.0134889	benzoyloxyglucosinolate 1	AMP-binding domain containing protein, expressed
Zm00001d027500	682	14	6	10	0.0964571	0.0438985	0.0947465	low-molecular-weight cysteine-rich 69	DEF8 - Defensin and Defensin-like DEFL family, expressed
Zm00001d027501	540	0	0	0	0	0	0	TATA binding protein 2	TATA-binding protein, putative, expressed
Zm00001d027502	1405	1361	1196	790	4.18591	3.90621	3.3413	adenosine kinase	adenylate kinase, putative, expressed
Zm00001d027503	4946	7277	7599	3912	6.03051	6.6873	4.45818	Calcium-binding EF hand family protein	EF hand family protein, putative, expressed
Zm00001d027504	4283	104	57	51	0.0998427	0.0581099	0.0673302	0	expressed protein
Zm00001d027505	2773	808	589	297	1.21374	0.939553	0.613517	Expressed protein	0
Zm00001d027506	2689	1616	1441	584	2.5062	2.37318	1.2455	DNA-binding bromodomain-containing protein	DNA-binding bromodomain-containing protein, putative, expressed
Zm00001d022663	472	0	0	0	0	0	0	#N/A	#N/A
ENSRNA049465015	103	25	14	0	25.1047	14.9292	0	#N/A	#N/A
ENSRNA049464994	103	19	14	0	19.0796	14.9292	0	#N/A	#N/A
Zm00001d027508	2159	610	459	337	1.18943	0.950414	0.903637	Protein kinase superfamily protein	protein kinase, putative, expressed
Zm00001d027509	1498	1605	1258	561	4.60821	3.83557	2.21502	0	serine/threonine-protein kinase Cx32, chloroplast precursor, putative, expressed
Zm00001d027510	3879	18306	18344	4253	19.4525	20.7	6.21491	Plant regulator RWP-RK family protein	NIN, putative, expressed
Zm00001d027511	1887	163595	101680	42209	367.517	242.569	130.397	catalase 2	catalase domain containing protein, expressed
Zm00001d027512	1240	1036	1079	1703	3.64711	4.03369	8.24443	ribosomal protein L5 B	ribosomal L18p/L5e family protein, putative, expressed
Zm00001d027513	525	0	0	0	0	0	0	0	0
Zm00001d027514	2617	11720	10288	7519	18.6959	17.4278	16.4944	ubiquitin family protein	Ubiquitin family domain containing protein, expressed
Zm00001d027515	7402	1345	1440	689	0.739768	0.841063	0.521134	0	tRNA nucleotidyltransferase/polyA polymerase family protein, putative, expressed
Zm00001d027516	963	2551	2218	4105	11.8596	10.95	26.2441	Calcium-binding EF-hand family protein	CAMK_CAMK_like.24 - CAMK includes calcium/calmodulin depedent protein kinases, expressed
Zm00001d027517	1792	2875	2314	3083	6.82112	5.83007	10.0588	NAD(P)H dehydrogenase (quinone)s	electron carrier/ protein disulfide oxidoreductase, putative, expressed
Zm00001d027518	1149	18	5	0	0.0688585	0.0203118	0	chloroplast signal recognition particle component (CAO)	signal recognition particle 43 kDa protein, chloroplast precursor, putative, expressed
Zm00001d027519	2117	12365	13562	9492	24.612	28.6662	25.9817	OPC-8:0 CoA ligase1	AMP-binding domain containing protein, expressed
Zm00001d027520	1958	2314	2140	2832	4.99987	4.91023	8.41483	expansin-like A1	expansin precursor, putative, expressed
Zm00001d027522	1077	0	0	0	0	0	0	0	expressed protein
Zm00001d027523	2633	3801	2760	2000	6.02512	4.6459	4.35968	BR-signaling kinase 1	protein kinase family protein, putative, expressed
Zm00001d027524	1239	53	56	58	0.186744	0.209532	0.281031	basic chitinase	CHIT16 - Chitinase family protein precursor, expressed
Zm00001d027525	1036	558	579	369	2.39204	2.63576	2.1753	basic chitinase	CHIT16 - Chitinase family protein precursor, expressed
Zm00001d027527	1895	3397	4143	5445	7.59738	9.83956	16.7465	40s ribosomal protein SA B	ribosomal protein S2, putative, expressed
Zm00001d027528	1605	6	6	2	0.016003	0.0169939	0.00733562	disproportionating enzyme 2	4-alpha-glucanotransferase, putative, expressed
Zm00001d027530	1287	53	71	232	0.179198	0.254923	1.07871	NAC domain containing protein 36	no apical meristem protein, putative, expressed
Zm00001d027531	300	0	0	0	0	0	0	0	0
Zm00001d027532	4972	296	227	312	0.243989	0.198699	0.353663	0	expressed protein
Zm00001d027533	2239	12552	11430	6165	23.5599	22.7824	15.913	lysm domain GPI-anchored protein 2 precursor	lysM domain-containing GPI-anchored protein precursor, putative, expressed
Zm00001d027534	2079	2054	2553	1831	4.16687	5.49987	5.10804	acyl activating enzyme 1	AMP-binding enzyme, putative, expressed
Zm00001d027535	2078	29	31	43	0.0588609	0.0668164	0.12002	acyl activating enzyme 1	AMP-binding domain containing protein, expressed
Zm00001d027536	6729	2318	2102	749	1.40435	1.35234	0.624022	Trimeric LpxA-like enzymes superfamily protein	serine acetyltransferase protein, putative, expressed
Zm00001d027537	1944	365	217	3340	0.794641	0.501684	9.99958	cytochrome P450, family 78, subfamily A, polypeptide 6	cytochrome P450, putative, expressed
Zm00001d027538	1401	0	0	0	0	0	0	Protein of unknown function (DUF594)	expressed protein
Zm00001d027539	1308	14	0	59	0.0465132	0	0.269561	glutathione S-transferase F11	glutathione S-transferase, putative, expressed
Zm00001d027540	1528	22	34	38	0.0618394	0.101488	0.146887	glutathione S-transferase phi 8	glutathione S-transferase, putative, expressed
Zm00001d027541	1026	36	6	16	0.15599	0.0276082	0.0953393	glutathione S-transferase phi 8	glutathione S-transferase, putative, expressed
Zm00001d027542	1044	644	432	538	2.73734	1.94993	3.14472	glutathione S-transferase F11	glutathione S-transferase, putative, expressed
Zm00001d027543	73	0	0	0	0	0	0	#N/A	#N/A
ENSRNA049996731	126	0	0	0	0	0	0	#N/A	#N/A
zma-MIR171e	126	0	0	0	0	0	0	#N/A	#N/A
Zm00001d022664	655	0	0	0	0	0	0	#N/A	#N/A
Zm00001d027544	2403	735	623	401	1.28138	1.15338	0.961376	ankyrin repeat protein	ankyrin repeat domain containing protein, expressed
Zm00001d027545	490	0	0	0	0	0	0	cellulose synthase 1	CESA1 - cellulose synthase, expressed
Zm00001d027546	1743	448	282	250	1.09459	0.731669	0.839982	beta HLH protein 93	BHLH transcription factor, putative, expressed
Zm00001d027548	1116	2536	1553	1039	10.0162	6.51355	5.64321	sterol methyltransferase 2	C-methyltransferase, putative, expressed
Zm00001d027549	1632	64	89	6	0.167692	0.247637	0.0216193	phosphate transporter 1;7	inorganic phosphate transporter, putative, expressed
Zm00001d027550	417	3512	3381	5096	44.3611	45.3508	88.5185	0	protein-methionine-S-oxide reductase, putative, expressed
Zm00001d027551	2309	41	24	22	0.0745189	0.0463219	0.0549872	SET domain group 37	zinc finger protein, putative, expressed
Zm00001d027554	468	145	202	226	1.5784	2.33503	3.38309	LYR family of Fe/S cluster biogenesis protein	LYR motif containing protein, putative, expressed
Zm00001d027555	2394	446	344	165	0.780597	0.639356	0.39713	Tetratricopeptide repeat (TPR)-like superfamily protein	pentatricopeptide, putative, expressed
Zm00001d027556	1626	2008	1938	2536	5.28201	5.41355	9.17364	DNAJ heat shock N-terminal domain-containing protein	heat shock protein DnaJ, putative, expressed
Zm00001d027557	1033	77196	80141	154440	331.988	365.995	913.365	Glutathione S-transferase family protein	glutathione S-transferase, putative, expressed
Zm00001d027558	6911	40392	37950	18000	23.8175	23.7632	14.5959	aconitase 3	aconitate hydratase protein, putative, expressed
Zm00001d027559	71	0	0	0	0	0	0	#N/A	#N/A
Zm00001d022665	2329	0	0	0	0	0	0	#N/A	#N/A
Zm00001d022666	3502	0	0	0	0	0	0	#N/A	#N/A
Zm00001d027560	74	0	0	0	0	0	0	#N/A	#N/A
Zm00001d027561	84	0	0	0	0	0	0	#N/A	#N/A
Zm00001d027562	73	0	0	0	0	0	0	#N/A	#N/A
Zm00001d027563	72	0	0	0	0	0	0	#N/A	#N/A
Zm00001d027564	72	0	0	0	0	0	0	#N/A	#N/A
Zm00001d027565	519	43	19	6	0.411238	0.192962	0.0789103	eukaryotic translation initiation factor 4B1	expressed protein
Zm00001d027566	809	140	202	20	0.792035	1.21356	0.155598	NOP56-like pre RNA processing ribonucleoprotein	nucleolar protein NOP5-1, putative, expressed
Zm00001d027567	495	0	0	0	0	0	0	2Fe-2S ferredoxin-like superfamily protein	2Fe-2S iron-sulfur cluster binding domain containing protein, expressed
Zm00001d027568	816	24	20	7	0.134452	0.118981	0.0539275	tubulin beta-5 chain	tubulin/FtsZ domain containing protein, putative, expressed
Zm00001d027569	942	40	23	47	0.190593	0.116377	0.307965	GRAS family transcription factor	scarecrow, putative, expressed
Zm00001d027570	3572	8449	7265	3528	9.77181	8.92274	5.61119	Protein phosphatase 2C family protein	protein phosphatase 2C, putative, expressed
Zm00001d027571	3963	9791	8644	5517	10.178	9.54212	7.88674	Protein phosphatase 2C family protein	protein phosphatase 2C, putative, expressed
Zm00001d027572	3520	6934	7236	6892	8.14152	9.0222	11.1282	Protein phosphatase 2C family protein	protein phosphatase 2C, putative, expressed
Zm00001d027573	1422	5495	3030	2150	16.6833	9.769	8.97656	Protein of unknown function (DUF3353)	expressed protein
Zm00001d027576	2823	3107	3120	3984	4.58151	4.88556	8.07874	0	expressed protein
Zm00001d027577	6926	0	4	5	0	0.00249918	0.00404549	0	CENP-C1, putative, expressed
Zm00001d027578	768	95	96	46	0.57039	0.612086	0.379807	voltage dependent anion channel 4	outer mitochondrial membrane porin, putative, expressed
Zm00001d027580	1383	1359	1351	1325	4.25137	4.48805	5.7001	voltage dependent anion channel 4	outer mitochondrial membrane porin, putative, expressed
Zm00001d027581	993	98	37	82	0.440315	0.176535	0.50665	0	expressed protein
Zm00001d027582	1671	163	134	210	0.416495	0.363596	0.737901	magnesium transporter 6	CorA-like magnesium transporter protein, putative, expressed
Zm00001d027583	878	0	0	0	0	0	0	Protein phosphatase 2C family protein	protein phosphotase protein, putative, expressed
Zm00001d027585	1300	1438	1283	1644	4.8094	4.5567	7.56119	inhibitor/interactor with cyclin-dependent kinase	cyclin-dependent kinase inhibitor, putative, expressed
Zm00001d027587	1143	0	0	0	0	0	0	BES1/BZR1 homolog 1	BES1/BZR1 homolog protein, putative, expressed
Zm00001d027588	4746	3291	3295	1487	2.84466	3.02447	1.76754	0	expressed protein
Zm00001d027589	1646	13	9	6	0.0337542	0.0248153	0.0214236	0	expressed protein
Zm00001d027590	3545	0	2	0	0	0.00247561	0	Protein of unknown function (DUF810)	expressed protein
Zm00001d027591	273	4	4	2	0.092339	0.0980568	0.063491	ATPase, AAA-type, CDC48 protein	cell division control protein 48 homolog E, putative, expressed
Zm00001d027592	1281	42	40	72	0.142727	0.144348	0.33647	nine-cis-epoxycarotenoid dioxygenase 5	9-cis-epoxycarotenoid dioxygenase 1, chloroplast precursor, putative, expressed
Zm00001d027593	2229	2212	2552	6353	4.17138	5.11056	16.4752	peptide transporter 3	peptide transporter PTR3-A, putative, expressed
Zm00001d027595	613	2065	2327	5608	16.1373	19.3108	60.2666	Ribosomal protein L14p/L23e family protein	ribosomal protein, putative, expressed
Zm00001d027596	4984	16393	14975	6395	13.4793	13.0758	7.23115	Protein of unknown function (DUF3527)	expressed protein
Zm00001d027597	942	151	163	338	0.719489	0.824759	2.21473	0	expressed protein
Zm00001d027598	1416	118	176	115	0.359891	0.570025	0.482329	CCT motif family protein	CCT motif family protein, expressed
Zm00001d027599	1557	2824	2767	1565	7.78004	8.09504	5.92909	cytochrome P450, family 96, subfamily A, polypeptide 10	cytochrome P450 protein, putative, expressed
Zm00001d027601	1608	857	257	47	2.28121	0.726459	0.172044	cytochrome P450, family 96, subfamily A, polypeptide 10	cytochrome P450 86A1, putative, expressed
Zm00001d027603	1092	0	2	0	0	0.00859108	0	H(+)-ATPase 11	plasma membrane ATPase, putative, expressed
Zm00001d027604	273	3	0	0	0.0692543	0	0	cytochrome P450, family 86, subfamily B, polypeptide 1	cytochrome P450 86A1, putative, expressed
Zm00001d027605	636	0	1	0	0	0.00794315	0	cytochrome P450, family 96, subfamily A, polypeptide 10	cytochrome P450 86A1, putative, expressed
Zm00001d027606	1593	0	0	0	0	0	0	Protein of unknown function (DUF594)	expressed protein
Zm00001d027607	1058	212	322	184	0.887957	1.4322	1.05982	plasmodesmata-located protein 3	cysteine-rich repeat secretory protein precursor, putative, expressed
Zm00001d027608	73	0	2	0	0	0	0	#N/A	#N/A
Zm00001d027609	73	0	0	0	0	0	0	#N/A	#N/A
Zm00001d027610	1692	123	76	44	0.310144	0.2035	0.15257	Tetratricopeptide repeat (TPR)-like superfamily protein	vegetative storage protein, putative, expressed
Zm00001d027611	1506	118	102	25	0.33687	0.309224	0.0981471	Pentatricopeptide repeat (PPR) superfamily protein	pentatricopeptide, putative, expressed
Zm00001d027612	3700	12592	10465	5019	14.0458	12.396	7.69885	Glutamyl/glutaminyl-tRNA synthetase, class Ic	glutamyl-tRNA synthetase, cytoplasmic, putative, expressed
Zm00001d027613	1198	119	56	530	0.434934	0.217349	2.66385	0	0
Zm00001d027615	729	1	0	0	0.00637579	0	0	0	0
Zm00001d027616	1838	37	39	26	0.0854627	0.0956604	0.0825858	RPM1 interacting protein 13	expressed protein
Zm00001d027618	1012	1209	1174	2114	5.319	5.48485	12.7899	Translation protein SH3-like family protein	60S ribosomal protein L21-2, putative, expressed
Zm00001d027619	2305	957	925	371	1.74253	1.78856	0.928966	0	0
Zm00001d027620	1143	0	0	2	0	0	0.0105818	Protein of unknown function (DUF594)	expressed protein
Zm00001d027621	2301	496	772	182	0.904772	1.49543	0.456547	Zinc finger (C3HC4-type RING finger) family protein	zinc finger family protein, putative, expressed
Zm00001d027622	2616	11387	14674	10423	18.1719	24.8675	22.8739	Zinc finger (C3HC4-type RING finger) family protein	zinc finger family protein, putative, expressed
Zm00001d027623	1240	32	30	40	0.112652	0.112151	0.193645	myb domain protein 305	MYB family transcription factor, putative, expressed
Zm00001d027624	2314	52388	41752	22186	95.002	80.4027	55.327	Plant protein of unknown function (DUF946)	expressed protein
Zm00001d027625	5783	13417	12071	6951	9.48148	9.0585	6.75499	multidrug resistance-associated protein 5	multidrug resistance-associated protein, putative, expressed
Zm00001d022667	450	0	1	0	0	0.0121523	0	#N/A	#N/A
Zm00001d022668	676	0	0	1	0	0	0.00957317	#N/A	#N/A
Zm00001d027626	3950	2839	2940	2194	2.96119	3.25642	3.14698	S-adenosyl-L-methionine-dependent methyltransferases superfamily protein	methyltransferase, putative, expressed
Zm00001d027627	2382	2	0	0	0.00351883	0	0	Subtilase family protein	OsSub26 - Putative Subtilisin homologue, expressed
Zm00001d027628	582	0	0	0	0	0	0	Cysteinyl-tRNA synthetase, class Ia family protein	cysteinyl-tRNA synthetase, putative, expressed
Zm00001d027630	3499	1696	1095	536	2.00365	1.37373	0.870798	Protein of unknown function (DUF3741)	expressed protein
Zm00001d027631	458	161	255	216	1.80138	3.02979	3.32346	0	0
Zm00001d027633	6735	6830	6034	1052	4.13418	3.87852	0.875671	transcription activators	PIR, putative, expressed
Zm00001d027634	74	0	0	0	0	0	0	#N/A	#N/A
Zm00001d027636	849	14	6	0	0.0749793	0.0341238	0	Disease resistance-responsive (dirigent-like protein) family protein	dirigent, putative, expressed
Zm00001d027637	5137	478	405	184	0.381105	0.342897	0.20174	0	expressed protein
Zm00001d027638	1413	56	78	46	0.171186	0.253202	0.193372	Exostosin family protein	exostosin family domain containing protein, expressed
Zm00001d027639	1614	0	2	0	0	0.00563099	0	Exostosin family protein	exostosin family domain containing protein, expressed
Zm00001d027640	74	0	0	0	0	0	0	#N/A	#N/A
Zm00001d027641	73	0	0	0	0	0	0	#N/A	#N/A
Zm00001d027642	1455	4	4	0	0.0118488	0.0125825	0	Exostosin family protein	exostosin family domain containing protein, expressed
Zm00001d027643	1512	3	2	3	0.00852813	0.00603747	0.0117276	Exostosin family protein	exostosin family domain containing protein, expressed
Zm00001d027645	3451	4	0	0	0.00479325	0	0	Leucine-rich repeat transmembrane protein kinase family protein	receptor-like protein kinase 2 precursor, putative, expressed
Zm00001d027646	1450	1022	814	1198	3.03858	2.57002	4.89816	Core-2/I-branching beta-1,6-N-acetylglucosaminyltransferase family protein	N-acetylglucosaminyltransferase, putative, expressed
Zm00001d027647	2208	3	0	0	0.00571372	0	0	ARM repeat superfamily protein	expressed protein
Zm00001d027648	1218	9095	8402	7783	32.6473	32.0273	38.4192	Ankyrin repeat family protein	ankyrin repeat domain containing protein, expressed
Zm00001d027649	3877	6987	7958	6124	7.42854	8.98482	8.95375	CHY-type/CTCHY-type/RING-type Zinc finger protein	RING finger and CHY zinc finger domain-containing protein 1, putative, expressed
ENSRNA049437607	72	0	0	0	0	0	0	#N/A	#N/A
Zm00001d027650	72	0	0	0	0	0	0	#N/A	#N/A
Zm00001d027651	681	1	0	0	0.00690163	0	0	autophagy 3 (APG3)	autophagy-related protein 3, putative, expressed
Zm00001d027652	1146	21950	15569	34700	84.2098	63.428	183.069	gamma tonoplast intrinsic protein	aquaporin protein, putative, expressed
Zm00001d027655	865	248	228	601	1.30046	1.26962	4.33388	CDK-subunit 2	cyclin-dependent kinases regulatory subunit 1, putative, expressed
Zm00001d027656	2219	4920	7430	7658	9.32189	14.9493	19.9531	Pheophorbide a oxygenase family protein with Rieske [2Fe-2S] domain	pheophorbide a oxygenase, chloroplast precursor, putative, expressed
Zm00001d027657	1677	0	0	0	0	0	0	RNA-binding (RRM/RBD/RNP motifs) family protein with retrovirus zinc finger-like domain	expressed protein
Zm00001d027658	941	3	0	0	0.0143115	0	0	0	0
Zm00001d027659	1123	1738	1724	1136	6.81749	7.18132	6.12788	Protein of unknown function (DUF1997)	expressed protein
Zm00001d027662	2085	6	6	0	0.0121352	0.0128866	0	0	0
Zm00001d027665	12505	6468	6311	2526	2.09417	2.16987	1.12469	ARM repeat superfamily protein	HEAT repeat family protein, putative, expressed
ENSRNA049437614	71	0	0	0	0	0	0	#N/A	#N/A
Zm00001d027666	71	0	0	0	0	0	0	#N/A	#N/A
Zm00001d022669	613	122	272	58	0.953392	2.25722	0.623299	#N/A	#N/A
Zm00001d027667	6242	16941	15956	9949	11.0773	11.0793	8.94603	Divalent ion symporter	Citrate transporter protein, putative, expressed
Zm00001d022670	531	2	2	0	0.0185961	0.0197476	0	#N/A	#N/A
Zm00001d027668	73	0	0	2	0	0	0	#N/A	#N/A
Zm00001d027669	73	0	0	0	0	0	0	#N/A	#N/A
Zm00001d022671	225	0	0	0	0	0	0	#N/A	#N/A
Zm00001d027671	2900	6778	6359	2208	9.71993	9.68373	4.35429	Methyltransferase MT-A70 family protein	MT-A70 domain containing protein, expressed
Zm00001d027672	2552	781	991	862	1.27887	1.72323	1.94107	Peptidase S24/S26A/S26B/S26C family protein	peptidase, putative, expressed
Zm00001d027673	1434	2383	2727	1212	7.16997	8.71307	5.01479	Protein of unknown function (DUF677)	DUF677 domain containing protein, putative, expressed
Zm00001d027674	766	73	35	8	0.439614	0.223825	0.0662515	0	expressed protein
Zm00001d027675	1244	1982	1529	1461	6.95301	5.69599	7.04817	ubiquitin-conjugating enzyme 5	ubiquitin-conjugating enzyme, putative, expressed
Zm00001d027676	1284	9879	9865	4718	33.4865	35.5096	21.9923	calmodulin-binding receptor-like cytoplasmic kinase 1	tyrosine protein kinase domain containing protein, putative, expressed
Zm00001d027677	2189	811	714	385	1.55865	1.4572	1.01753	relative of early flowering 6	ZOS3-01 - C2H2 zinc finger protein, expressed
Zm00001d027678	967	0	0	0	0	0	0	lateral organ boundaries-domain 16	DUF260 domain containing protein, putative, expressed
Zm00001d027679	1144	2	2	1	0.00768756	0.00816358	0.00528585	Lateral organ boundaries (LOB) domain family protein	DUF260 domain containing protein, putative, expressed
Zm00001d027680	1096	3039	3386	5663	12.2436	14.4863	31.3749	HR-like lesion-inducing protein-related	nicotiana lesion-inducing like, putative, expressed
Zm00001d027681	246	365	401	93	9.97356	11.6357	3.4946	Protein of unknown function (DUF 3339)	expressed protein
Zm00001d027682	2175	103	154	2462	0.19929	0.316418	6.55077	nodulin MtN21 /EamA-like transporter family protein	nodulin, putative, expressed
Zm00001d022672	572	0	0	0	0	0	0	#N/A	#N/A
Zm00001d027683	1840	967	818	559	2.23101	2.00411	1.77355	Tetratricopeptide repeat (TPR)-like superfamily protein	tetratricopeptide repeat containing protein, putative, expressed
Zm00001d027684	942	9	21	73	0.0428834	0.106257	0.478329	RING/U-box superfamily protein	zinc finger, C3HC4 type domain containing protein, expressed
Zm00001d027685	909	103	150	461	0.510772	0.789902	3.14375	RING/U-box superfamily protein	RING-H2 finger protein ATL3F, putative, expressed
Zm00001d027686	393	0	0	0	0	0	0	Integrase-type DNA-binding superfamily protein	AP2 domain containing protein, expressed
Zm00001d027687	225	0	0	0	0	0	0	0	AP2 domain containing protein, expressed
Zm00001d027688	2531	4510	4297	6992	7.44882	7.53649	15.8807	20S proteasome alpha subunit E1	peptidase, T1 family, putative, expressed
Zm00001d027690	234	143	122	60	4.25478	3.85472	2.45499	nine-cis-epoxycarotenoid dioxygenase 5	9-cis-epoxycarotenoid dioxygenase 1, chloroplast precursor, putative, expressed
Zm00001d027691	2376	10	10	40	0.0176405	0.0187329	0.097035	RPA70-kDa subunit B	retrotransposon protein, putative, unclassified, expressed
Zm00001d027694	1839	81	95	76	0.186987	0.232885	0.241266	solanesyl diphosphate synthase 2	polyprenyl synthetase, putative, expressed
Zm00001d027695	315	32	3	2	0.595074	0.0592427	0.0511455	Glutaredoxin family protein	OsGrx_C7 - glutaredoxin subgroup III, expressed
Zm00001d027696	3555	0	0	0	0	0	0	PIF1 helicase	expressed protein
Zm00001d027697	1866	0	0	0	0	0	0	0	ulp1 protease family, C-terminal catalytic domain containing protein, expressed
Zm00001d027698	924	0	0	0	0	0	0	Putative methyltransferase family protein	AGAP001222-PA, putative, expressed
Zm00001d027699	5966	1005	886	1586	0.688057	0.644147	1.4932	Mitochondrial import inner membrane translocase subunit Tim17/Tim22/Tim23 family protein	mitochondrial import inner membrane translocase subunit Tim17, putative, expressed
Zm00001d022673	620	0	4	0	0	0.0327484	0	#N/A	#N/A
Zm00001d027700	1575	0	2	2	0	0.00577977	0.00748471	phosphate transporter 1;7	inorganic phosphate transporter, putative, expressed
Zm00001d027701	2670	7936	7521	6310	12.3986	12.4779	13.5569	appr-1-p processing enzyme family protein	appr-1-p processing enzyme family protein, putative, expressed
Zm00001d027702	1896	7	6	4	0.0156468	0.014242	0.0122954	Zinc finger (C2H2 type) family protein / transcription factor jumonji (jmj) family protein	ZOS3-03 - C2H2 zinc finger protein, expressed
Zm00001d027703	1495	423	386	380	1.21711	1.17942	1.50359	Acyl-CoA N-acyltransferases (NAT) superfamily protein	acetyltransferase, GNAT family, putative, expressed
Zm00001d027705	735	0	0	0	0	0	0	0	0
Zm00001d027706	4844	3589	3216	1209	3.03817	2.89099	1.40741	transducin family protein / WD-40 repeat family protein	WD domain, G-beta repeat domain containing protein, expressed
Zm00001d027707	2988	33039	25532	14189	45.9361	37.6968	27.1291	ATPase, AAA-type, CDC48 protein	cell division control protein 48 homolog E, putative, expressed
Zm00001d027708	1901	2506	1990	5453	5.586	4.71048	16.7152	Heavy metal transport/detoxification superfamily protein	heavy-metal-associated domain-containing protein, putative, expressed
Zm00001d027709	1624	1212	1202	1061	3.19233	3.36203	3.84306	Transcription factor DP	transcription factor Dp, putative, expressed
Zm00001d027710	1810	70	84	16	0.164332	0.20941	0.0516537	Peroxidase superfamily protein	peroxidase precursor, putative, expressed
Zm00001d027711	2541	7574	6136	2678	12.4582	10.7178	6.05754	AMP-dependent synthetase and ligase family protein	4-coumarate--CoA ligase-like 7, putative, expressed
Zm00001d027713	618	2	0	0	0.0154788	0	0	Leucine-rich repeat protein kinase family protein	expressed protein
Zm00001d027714	3893	712	615	458	0.753802	0.691425	0.666806	pseudouridine synthase family protein	pseudouridine synthase family protein, putative, expressed
Zm00001d027715	3319	1388	1452	771	1.73144	1.92344	1.3226	armadillo repeat kinesin 2	kinesin motor domain containing protein, expressed
Zm00001d027717	943	8	12	9	0.0380734	0.0606465	0.0589022	expansin 11	expansin precursor, putative, expressed
Zm00001d027718	1011	20	13	18	0.0880866	0.0608017	0.109021	expansin 11	expansin precursor, putative, expressed
Zm00001d027719	1140	3537	3060	1055	13.6477	12.5383	5.598	winged-helix DNA-binding transcription factor family protein	la domain containing protein, putative, expressed
Zm00001d027720	471	30	38	23	0.323931	0.43572	0.34152	Heavy metal transport/detoxification superfamily protein	heavy metal-associated domain containing protein, expressed
Zm00001d027721	1338	4450	4279	3837	14.4266	14.7312	17.1061	high-affinity nickel-transport family protein	high-affinity nickel-transport family protein, putative, expressed
Zm00001d027722	2023	1996	1279	462	4.16706	2.83552	1.32638	PLAC8 family protein	PLAC8 family protein, expressed
Zm00001d027723	3156	185	132	209	0.243081	0.184181	0.377644	ABC-2 type transporter family protein	ABC-2 type transporter domain containing protein, expressed
Zm00001d027725	918	0	0	0	0	0	0	0	expressed protein
Zm00001d027726	5905	9249	8714	3906	6.39871	6.40188	3.71609	Polynucleotidyl transferase, ribonuclease H fold protein with HRDC domain	3-5 exonuclease family protein, putative, expressed
Zm00001d027727	1278	26288	27406	23838	89.5609	99.1514	111.683	phosphoserine aminotransferase	aminotransferase, putative, expressed
Zm00001d027728	2127	12643	10526	6005	25.0413	22.1392	16.356	P-loop containing nucleoside triphosphate hydrolases superfamily protein	DEAD-box ATP-dependent RNA helicase, putative, expressed
Zm00001d027729	1418	14	8	16	0.0426342	0.0258709	0.0670049	NDH-dependent cyclic electron flow 1	galactose mutarotase-like, putative, expressed
ENSRNA049440072	84	0	0	0	0	0	0	#N/A	#N/A
Zm00001d027730	84	0	0	0	0	0	0	#N/A	#N/A
Zm00001d027731	3211	67009	50109	34447	86.4904	68.6821	61.1425	evolutionarily conserved C-terminal region 2	YT521-B-like family domain containing protein, expressed
Zm00001d027732	5428	140	66	12	0.105525	0.0528281	0.0124385	Subtilisin-like serine endopeptidase family protein	OsSub27 - Putative Subtilisin homologue, expressed
Zm00001d027733	1093	0	0	0	0	0	0	0	0
Zm00001d027734	2885	10850	9571	4088	15.6431	14.6536	8.10515	Protein kinase superfamily protein	tyrosine protein kinase domain containing protein, putative, expressed
Zm00001d027735	621	2	0	2	0.0153898	0	0.0211637	Leucine-rich repeat protein kinase family protein	receptor-like protein kinase 5 precursor, putative, expressed
Zm00001d027736	255	2	4	0	0.0514968	0.109371	0	alpha-L-arabinofuranosidase 2	alpha-N-arabinofuranosidase, putative, expressed
Zm00001d027737	597	1	5	0	0.00806576	0.042826	0	alpha-L-arabinofuranosidase 1	alpha-N-arabinofuranosidase A, putative, expressed
Zm00001d027738	1448	213	175	313	0.634223	0.553342	1.28163	0	XS domain containing protein, expressed
Zm00001d027739	552	9	0	0	0.0798029	0	0	ovate family protein 12	DUF623 domain containing protein, expressed
Zm00001d027740	1234	61	51	2	0.215878	0.191664	0.00973343	Seed maturation protein	late embryogenesis abundant protein D-34, putative, expressed
Zm00001d027741	1240	143	108	54	0.503414	0.403743	0.261421	Tetratricopeptide repeat (TPR)-like superfamily protein	PPR repeat domain containing protein, putative, expressed
Zm00001d027742	489	1537	1288	1578	15.8301	14.087	22.3498	0	expressed protein
Zm00001d027743	3798	7606	7069	2675	8.25936	8.15156	3.99458	Protein kinase superfamily protein	protein kinase domain containing protein, expressed
Zm00001d027744	510	8	6	4	0.0781849	0.0622697	0.0537588	0	expressed protein
Zm00001d027745	802	977	1129	75	5.58231	6.85024	0.589301	0	0
Zm00001d027746	294	0	0	0	0	0	0	Protein of unknown function (DUF1677)	expressed protein
Zm00001d027747	413	0	0	0	0	0	0	0	0
Zm00001d027748	4213	168	106	64	0.164029	0.109903	0.0859305	P-loop containing nucleoside triphosphate hydrolases superfamily protein	RNA helicase SDE3, putative, expressed
Zm00001d027749	2324	7006	2992	672	12.6478	5.73586	1.66829	sulfate transporter 3;1	sulfate transporter, putative, expressed
Zm00001d027751	2355	437	492	137	0.778067	0.930236	0.335439	Intron maturase, type II family protein	type II intron maturase protein, putative, expressed
Zm00001d027752	9572	1975	2028	834	0.837441	0.913161	0.486306	tRNA (guanine-N-7) methyltransferase	tRNA methyltransferase, putative, expressed
Zm00001d027753	1272	0	0	0	0	0	0	phytochrome interacting factor 3-like 5	phytochrome-interacting factor 4, putative, expressed
Zm00001d027754	1798	0	4	0	0	0.0100423	0	Noc2p family	nucleolar complex protein 2, putative, expressed
Zm00001d027755	1260	4082	3705	2467	14.1226	13.612	11.7373	0	MTN26L2 - MtN26 family protein precursor, expressed
Zm00001d027756	1588	38837	36290	48376	104.767	103.958	179.46	RmlC-like cupins superfamily protein	1,2-dihydroxy-3-keto-5-methylthiopentene dioxygenase protein, putative, expressed
Zm00001d027757	1590	211	277	200	0.568433	0.792445	0.740941	heat shock transcription factor A6B	heat stress transcription factor, putative, expressed
Zm00001d022674	201	0	0	0	0	0	0	#N/A	#N/A
Zm00001d027758	3020	1	5	2	0.00137513	0.00730139	0.00378207	0	0
ENSRNA049471974	181	0	0	0	0	0	0	#N/A	#N/A
ENSRNA049471983	119	0	0	0	0	0	0	#N/A	#N/A
ENSRNA049996738	109	0	0	0	0	0	0	#N/A	#N/A
zma-MIR167j	109	0	0	0	0	0	0	#N/A	#N/A
Zm00001d027759	1308	35	29	2	0.116283	0.102315	0.00913766	Flavin-binding monooxygenase family protein	flavin monooxygenase, putative, expressed
Zm00001d027760	773	30	26	429	0.178787	0.164543	3.51584	histone H2A 11	Core histone H2A/H2B/H3/H4 domain containing protein, putative, expressed
Zm00001d027761	408	0	2	0	0	0.0276082	0	RNA binding (RRM/RBD/RNP motifs) family protein	RNA recognition motif containing protein, putative, expressed
Zm00001d027762	734	14	6	6	0.0885582	0.0403037	0.0521926	Threonyl-tRNA synthetase	threonyl-tRNA synthetase, mitochondrial precursor, putative, expressed
Zm00001d027763	1461	188	96	98	0.554441	0.30065	0.397448	Protein of unknown function (DUF506)	plant-specific domain TIGR01615 family protein, expressed
Zm00001d027764	505	4	0	0	0.0395739	0	0	magnesium transporter 7	CorA-like magnesium transporter protein, putative, expressed
Zm00001d027766	1857	0	0	0	0	0	0	3-ketoacyl-CoA synthase 2	3-ketoacyl-CoA synthase, putative, expressed
Zm00001d027767	2367	474	427	182	0.839479	0.803067	0.443261	Tetratricopeptide repeat (TPR)-like superfamily protein	PPR repeat domain containing protein, putative, expressed
Zm00001d027768	6727	682	563	224	0.413311	0.362321	0.18668	Protein of unknown function (DUF1012)	expressed protein
Zm00001d027769	4079	2575	2417	1503	2.59878	2.59036	2.08597	glutathione reductase	glutathione reductase, putative, expressed
Zm00001d027771	2941	0	0	0	0	0	0	hAT transposon superfamily	expressed protein
Zm00001d027772	207	3	7	58	0.111576	0.276466	2.96644	0	0
Zm00001d027773	852	76	38	33	0.405409	0.215256	0.242075	Melibiase family protein	alpha-galactosidase precursor, putative, expressed
Zm00001d027775	351	2	0	2	0.031879	0	0.043839	histone H2A 8	Core histone H2A/H2B/H3/H4 domain containing protein, putative, expressed
Zm00001d027784	682	0	0	0	0	0	0	0	0
Zm00001d027787	207	18	14	33	0.669458	0.552932	1.6878	0	0
Zm00001d027788	7403	66	70	34	0.0362959	0.0408794	0.0257128	0	transcription initiation factor, putative, expressed
Zm00001d027789	821	0	0	0	0	0	0	Minichromosome maintenance (MCM2/3/5) family protein	MCM5 - Putative minichromosome maintenance MCM complex subunit 5, expressed
Zm00001d027790	1052	2038	1747	273	8.58986	7.81929	1.58235	Cyclin family protein	cyclin-T1-4, putative, expressed
Zm00001d027791	930	0	4	0	0	0.0205318	0	GTP-binding protein-related	Myb-like DNA-binding domain containing protein, putative, expressed
Zm00001d027792	258	0	0	0	0	0	0	0	expressed protein
Zm00001d027794	851	0	0	0	0	0	0	0	0
Zm00001d027795	228	0	0	0	0	0	0	0	expressed protein
Zm00001d027797	228	0	0	0	0	0	0	0	expressed protein
Zm00001d027798	231	0	0	0	0	0	0	0	expressed protein
Zm00001d027799	2005	1346	1153	706	2.83659	2.58032	2.04604	pfkB-like carbohydrate kinase family protein	kinase, pfkB family, putative, expressed
ENSRNA049996745	126	0	0	3	0	0	0.613747	#N/A	#N/A
Zm00001d027800	1950	777	716	78	1.68612	1.64996	0.232766	Tetratricopeptide repeat (TPR)-like superfamily protein	PPR repeat containing protein, expressed
Zm00001d027801	8916	63	60	16	0.0287008	0.0290267	0.0100238	topoisomerase 3alpha	DNA topoisomerase 3 protein, putative, expressed
Zm00001d027802	3623	7017	7207	4098	7.99816	8.7234	6.42344	BEL1-like homeodomain 7	homeodomain protein, putative, expressed
Zm00001d027803	4180	293	163	119	0.288387	0.170368	0.161069	beta-galactosidase 3	beta-galactosidase, putative, expressed
Zm00001d027804	422	42	22	48	0.522302	0.290528	0.820862	Core-2/I-branching beta-1,6-N-acetylglucosaminyltransferase family protein	DNA binding protein, putative, expressed
Zm00001d027805	1577	965	1087	1409	2.62257	3.13706	5.26585	HAL3-like protein A	phosphopantothenoylcysteine decarboxylase, putative, expressed
Zm00001d027807	8006	12662	12816	4626	6.43228	6.91366	3.23166	Ubiquitin carboxyl-terminal hydrolase-related protein	ubiquitin carboxyl-terminal hydrolase domain containing protein, expressed
Zm00001d027808	1085	0	0	0	0	0	0	vesicle-associated membrane protein 726	vesicle-associated membrane protein, putative, expressed
Zm00001d027809	4204	3594	2575	438	3.51673	2.67566	0.589376	Tetratricopeptide repeat (TPR)-like superfamily protein	tetratricopeptide repeat domain containing protein, expressed
ENSRNA049472005	195	2	0	5	0.0836822	0	0.287694	#N/A	#N/A
Zm00001d027810	1636	31	14	4	0.0810144	0.0388527	0.0143753	glycerol-3-phosphate acyltransferase 6	glycerol-3-phosphate acyltransferase, putative, expressed
Zm00001d027811	4700	7840	7058	3161	6.84445	6.5433	3.79493	DNAse I-like superfamily protein	endonuclease/exonuclease/phosphatase family domain containing protein, expressed
Zm00001d027812	1236	33	30	69	0.116581	0.112545	0.335212	Bifunctional inhibitor/lipid-transfer protein/seed storage 2S albumin superfamily protein	LTPL82 - Protease inhibitor/seed storage/LTP family protein precursor, expressed
Zm00001d027813	1100	686	759	1443	2.75274	3.23426	7.96276	Nucleic acid-binding, OB-fold-like protein	40S ribosomal protein S28, putative, expressed
Zm00001d027815	2593	78	50	88	0.125624	0.0855147	0.194903	calmodulin-binding family protein	calmodulin-binding protein, putative, expressed
Zm00001d022675	482	5	0	2	0.052438	0	0.0288445	#N/A	#N/A
Zm00001d027816	1374	1952	1551	1757	6.14956	5.18882	7.6119	Protein of unknown function (DUF620)	expressed protein
Zm00001d027819	399	0	0	0	0	0	0	0	0
Zm00001d027820	396	0	0	0	0	0	0	0	0
Zm00001d027821	378	0	0	0	0	0	0	0	0
Zm00001d022676	220	2	0	0	0.0663925	0	0	#N/A	#N/A
Zm00001d027823	533	0	0	0	0	0	0	0	MSP domain containing protein, putative, expressed
Zm00001d027824	805	234	178	49	1.33133	1.07543	0.383374	sigma factor binding protein 1	VQ motif family protein, expressed
Zm00001d027826	2553	4180	3526	3569	6.84189	6.12879	8.03348	protein phosphatase 2A-3	OsPP2Ac-5 - Phosphatase 2A isoform 5 belonging to family 2, expressed
Zm00001d022677	231	84	49	21	2.55611	1.5834	0.878773	#N/A	#N/A
Zm00001d027827	2511	487	401	315	0.81101	0.709144	0.721381	Galactose oxidase/kelch repeat superfamily protein	OsFBK11 - F-box domain and kelch repeat containing protein, expressed
Zm00001d027829	73	0	0	0	0	0	0	#N/A	#N/A
Zm00001d027830	73	0	0	0	0	0	0	#N/A	#N/A
Zm00001d027831	264	2	0	0	0.0486879	0	0	Major facilitator superfamily protein	lactose permease-related, putative, expressed
Zm00001d027832	1059	342	78	6	1.43097	0.34657	0.0345232	late embryogenesis abundant domain-containing protein / LEA domain-containing protein	embryonic protein DC-8, putative, expressed
Zm00001d027833	507	17	2	0	0.167364	0.0209092	0	Protein of unknown function (DUF1997)	expressed protein
Zm00001d027834	1580	901	880	243	2.44368	2.53451	0.906322	nucleolar protein gar2-related	expressed protein
Zm00001d027835	2877	1908	1570	127	2.7588	2.41065	0.252524	Pentatricopeptide repeat (PPR) superfamily protein	PPR repeat domain containing protein, putative, expressed
Zm00001d027837	1931	0	0	0	0	0	0	cytochrome P450, family 704, subfamily B, polypeptide 1	cytochrome P450, putative, expressed
Zm00001d027838	1635	2	4	0	0.00523014	0.011108	0	SET domain protein 35	tetratricopeptide repeat domain containing protein, expressed
Zm00001d027839	752	718	572	1342	4.41658	3.73637	11.352	Ribosomal L32p protein family	structural constituent of ribosome, putative, expressed
Zm00001d027840	3051	0	0	0	0	0	0	0	expressed protein
Zm00001d027841	2051	9620	8833	9305	19.7957	19.3017	26.331	D-ribulose-5-phosphate-3-epimerase	ribulose-phosphate 3-epimerase, chloroplast precursor, putative, expressed
Zm00001d027842	2802	1652	1720	2204	2.45493	2.71425	4.50399	O-fucosyltransferase family protein	growth regulator related protein, putative, expressed
Zm00001d027843	1743	60	22	26	0.146597	0.0570805	0.0873581	Pentatricopeptide repeat (PPR) superfamily protein	pentatricopeptide, putative, expressed
Zm00001d027844	950	104	57	128	0.490883	0.285701	0.83083	Ribosomal L18p/L5e family protein	ribosomal L18p/L5e family protein, putative, expressed
Zm00001d027845	2621	2160	1965	1436	3.4402	3.32342	3.14515	0	conserved oligomeric Golgi complex component 4, related, putative, expressed
Zm00001d027846	1962	4726	6368	2994	10.1896	14.58	8.87709	cycling DOF factor 1	expressed protein
Zm00001d027847	3349	354	236	370	0.437517	0.309739	0.628854	HNH endonuclease	HNH endonuclease domain-containing protein, putative, expressed
Zm00001d027848	4576	2930	2787	2388	2.62879	2.65532	2.94631	cytochrome c oxidase 10	prenyltransferase, putative, expressed
Zm00001d027849	1141	37	52	43	0.142629	0.212864	0.227946	Leucine-rich repeat protein kinase family protein	LRR receptor-like protein kinase, putative, expressed
Zm00001d027850	2601	1013	676	471	1.62629	1.15246	1.03984	P-loop containing nucleoside triphosphate hydrolases superfamily protein	uncharacterized protein ycf45, putative, expressed
Zm00001d027851	1127	2169	2121	2559	8.47503	8.80065	13.7502	0	expressed protein
Zm00001d022678	1004	76	96	109	0.337318	0.45247	0.665288	#N/A	#N/A
Zm00001d022679	556	0	0	0	0	0	0	#N/A	#N/A
Zm00001d027852	1590	158	105	68	0.425651	0.300385	0.25192	Homeobox-leucine zipper protein family	homeobox associated leucine zipper, putative, expressed
Zm00001d027853	981	2	2	2	0.00910827	0.00967227	0.0125254	Glutaredoxin family protein	glutaredoxin, putative, expressed
Zm00001d027854	2427	96559	46240	6936	166.604	84.7231	16.4573	sucrose transporter 2	sucrose transporter, putativ, expressed
Zm00001d027855	838	0	0	0	0	0	0	BANQUO 3	bHLH family protein, putative, expressed
Zm00001d027856	1290	31117	28222	18777	104.945	101.075	87.0855	Galactose oxidase/kelch repeat superfamily protein	OsFBK12 - F-box domain and kelch repeat containing protein, expressed
Zm00001d027857	72	0	0	0	0	0	0	#N/A	#N/A
ENSRNA049471872	77	0	0	0	0	0	0	#N/A	#N/A
Zm00001d027858	240	0	0	0	0	0	0	0	0
Zm00001d027859	1203	28	15	88	0.101874	0.0579548	0.440296	basic helix-loop-helix (bHLH) DNA-binding family protein	bHLH family protein, putative, expressed
Zm00001d027860	614	8	0	0	0.0623961	0	0	copper-exporting ATPase / responsive-to-antagonist 1 / copper-transporting ATPase (RAN1)	copper-transporting ATPase, putative, expressed
Zm00001d027861	2044	8670	6124	17665	17.905	13.4302	50.1679	alanine:glyoxylate aminotransferase 2	aminotransferase, putative, expressed
Zm00001d027862	1622	4	10	10	0.0105496	0.028007	0.0362687	Mo25 family protein	calcium-binding protein, putative, expressed
Zm00001d027863	1617	104	165	170	0.275192	0.463638	0.618598	lectin protein kinase family protein	protein kinase domain containing protein, expressed
Zm00001d027864	369	0	0	0	0	0	0	Cystatin/monellin superfamily protein	expressed protein
Zm00001d027866	348	0	0	0	0	0	0	0	expressed protein
Zm00001d027867	300	0	2	0	0	0.0424425	0	RING/U-box superfamily protein	zinc RING finger protein, putative, expressed
Zm00001d027868	4798	38	6	14	0.0324827	0.00544644	0.0164571	RING/U-box superfamily protein	zinc finger, C3HC4 type domain containing protein, expressed
Zm00001d027869	5690	4875	4045	2909	3.50235	3.086	2.87399	RNA-binding (RRM/RBD/RNP motifs) family protein	RNA recognition motif containing protein, putative, expressed
Zm00001d027870	966	2	0	0	0.00926585	0	0	Integrase-type DNA-binding superfamily protein	AP2 domain containing protein, expressed
Zm00001d027871	1863	6072	4872	1904	13.8264	11.7808	5.96211	adenylosuccinate synthase	adenylosuccinate synthetase, chloroplast precursor, putative, expressed
Zm00001d027872	5508	1284	1327	611	0.953504	1.04646	0.623959	transferases;tRNA (5-methylaminomethyl-2-thiouridylate)-methyltransferases	tRNA methyltransferase, putative, expressed
Zm00001d027873	201	159	172	207	6.2614	7.19276	11.2099	0	expressed protein
Zm00001d027874	2959	368	358	657	0.51684	0.53393	1.26891	nuclear factor Y, subunit A3	nuclear transcription factor Y subunit, putative, expressed
Zm00001d027875	996	483	365	298	2.16286	1.73567	1.83508	Mitochondrial substrate carrier family protein	mitochondrial carrier protein, putative, expressed
Zm00001d027876	4903	3962	3233	3479	3.31273	2.87058	4.00021	Nitrilase/cyanide hydratase and apolipoprotein N-acyltransferase family protein	nitrilase, putative, expressed
Zm00001d027877	951	6	5	2	0.028287	0.0250321	0.0129665	0	expressed protein
Zm00001d022680	931	0	2	0	0	0.0102535	0	#N/A	#N/A
Zm00001d027878	2188	13596	8462	2541	26.1425	17.2783	6.71889	Integrase-type DNA-binding superfamily protein	AP2 domain containing protein, expressed
Zm00001d027879	909	296	244	211	1.46785	1.28491	1.43889	0	expressed protein
Zm00001d027880	2025	983	1017	591	2.05008	2.25233	1.69497	Acyl-CoA N-acyltransferase with RING/FYVE/PHD-type zinc finger domain	expressed protein
Zm00001d027881	336	589	392	184	9.98255	7.05513	4.28846	0	expressed protein
Zm00001d027882	906	0	4	0	0	0.0211424	0	Raffinose synthase family protein	uncharacterized glycosyltransferase, putative, expressed
Zm00001d027883	645	49	31	7	0.360477	0.242179	0.0708169	Putative membrane lipoprotein	0
Zm00001d027884	3286	5172	5643	3486	6.51855	7.55258	6.04195	P-type ATPase of Arabidopsis 2	copper-transporting ATPase PAA1, putative, expressed
Zm00001d027885	1169	83	117	157	0.31158	0.466412	0.81049	YGGT family protein	YGGT family protein, putative, expressed
Zm00001d027886	6070	1353	1071	865	0.910176	0.765085	0.800204	G protein alpha subunit 1	G-protein alpha subunit, putative, expressed
Zm00001d027887	1284	1465	1128	1072	4.96585	4.0603	4.99698	alpha/beta-Hydrolases superfamily protein	hydrolase, alpha/beta fold family protein, putative, expressed
Zm00001d027888	1691	49	12	16	0.123631	0.0321518	0.0555148	alpha/beta-Hydrolases superfamily protein	hydrolase protein, putative, expressed
Zm00001d027889	494	0	0	0	0	0	0	0	ATP10 protein, expressed
Zm00001d027890	693	2	2	0	0.0135244	0.0143619	0	germin-like protein 7	Cupin domain containing protein, expressed
Zm00001d022681	209	0	0	0	0	0	0	#N/A	#N/A
Zm00001d027892	1820	868	990	1469	2.02588	2.4537	4.7149	Protein kinase superfamily protein	protein kinase APK1B, chloroplast precursor, putative, expressed
Zm00001d022682	395	0	0	0	0	0	0	#N/A	#N/A
Zm00001d027893	3512	9060	11017	7207	10.6627	13.7687	11.6641	lipoxygenase 3	lipoxygenase protein, putative, expressed
Zm00001d027894	390	200	154	201	2.76065	2.25733	3.81535	Protein of unknown function (DUF1677)	expressed protein
Zm00001d027895	7194	9588	7784	7117	5.42813	4.6797	5.54085	CTC-interacting domain 7	ataxin-2 C-terminal region family protein, expressed
Zm00001d027896	1148	9268	8203	8779	35.4883	33.3553	46.2276	20S proteasome subunit PAA2	peptidase, T1 family, putative, expressed
Zm00001d027897	1246	65	49	92	0.227627	0.182222	0.443053	0	expressed protein
Zm00001d027898	1527	60	66	10	0.168771	0.197144	0.0386815	UDP-Glycosyltransferase superfamily protein	glycosyl transferase, group 1 domain containing protein, expressed
Zm00001d027899	495	224	241	306	2.2721	2.59591	4.26833	jasmonate-zim-domain protein 11	ZIM domain containing protein, putative, expressed
Zm00001d027900	1194	11035	13309	10092	40.4793	51.844	50.909	jasmonate-zim-domain protein 1	ZIM domain containing protein, putative, expressed
Zm00001d027901	546	1586	2047	3905	14.2518	19.5334	48.2553	jasmonate-zim-domain protein 1	ZIM domain containing protein, putative, expressed
Zm00001d027902	452	8	2	2	0.0910311	0.024167	0.0312959	0	0
Zm00001d027903	1248	131	102	27	0.457958	0.378658	0.1298	Ubiquitin carboxyl-terminal hydrolase family protein	ubiquitin carboxyl-terminal hydrolase, family 1, putative, expressed
Zm00001d027904	2302	520	212	24	0.94812	0.410477	0.0601767	3-ketoacyl-CoA synthase 10	3-ketoacyl-CoA synthase 10, putative, expressed
Zm00001d027907	1729	6897	5347	677	16.996	13.9923	2.29421	Plant protein of unknown function (DUF936)	expressed protein
Zm00001d027908	1842	370	439	28	0.852666	1.07432	0.0887344	flavin-dependent monooxygenase 1	flavin-containing monooxygenase family protein, putative, expressed
Zm00001d027909	73	0	0	0	0	0	0	#N/A	#N/A
Zm00001d027910	72	0	0	0	0	0	0	#N/A	#N/A
Zm00001d027911	1000	254	223	184	1.13236	1.05572	1.12804	basic helix-loop-helix (bHLH) DNA-binding superfamily protein	basic helix-loop-helix DND-binding domain containing protein, expressed
Zm00001d027912	676	0	0	0	0	0	0	RNA-metabolising metallo-beta-lactamase family protein	metallo-beta-lactamase, putative, expressed
Zm00001d027914	1211	4	0	0	0.0144487	0	0	0	expressed protein
Zm00001d027915	933	2	0	0	0.00963249	0	0	TOPLESS-related 1	lissencephaly type-1-like homology motif, putative, expressed
Zm00001d022683	803	0	0	0	0	0	0	#N/A	#N/A
Zm00001d027916	5211	5118	5509	1676	4.02146	4.59673	1.81098	Phosphoinositide phosphatase family protein	SAC domain containing protein, putative, expressed
Zm00001d027918	5399	0	0	2	0	0	0.00208442	Protein kinase superfamily protein	STRUBBELIG-RECEPTOR FAMILY 8 precursor, putative, expressed
Zm00001d027919	1783	2	0	0	0.00477048	0	0	40s ribosomal protein SA B	ribosomal protein S2, putative, expressed
Zm00001d027920	3646	4	2	4	0.00452974	0.00240512	0.00622917	0	protein kinase PKN/PRK1, effector, putative, expressed
Zm00001d027921	2456	1946	2216	3906	3.31633	4.0103	9.15386	MATE efflux family protein	MATE efflux family protein, putative, expressed
Zm00001d027922	2319	1752	1564	1607	3.16997	3.00504	3.99848	eukaryotic translation initiation factor 3K	eukaryotic translation initiation factor 3 subunit K, putative, expressed
Zm00001d027924	1344	7757	9259	16473	25.0264	31.7221	73.0861	Integrase-type DNA-binding superfamily protein	AP2 domain containing protein, expressed
Zm00001d027925	1351	4931	4541	8488	15.82	15.4709	37.4483	Integrase-type DNA-binding superfamily protein	AP2 domain containing protein, expressed
Zm00001d022685	299	0	0	0	0	0	0	#N/A	#N/A
Zm00001d027927	917	0	0	0	0	0	0	WAPL (Wings apart-like protein regulation of heterochromatin) protein	expressed protein
Zm00001d027928	816	757	599	2475	4.24083	3.56348	19.0672	Integrase-type DNA-binding superfamily protein	AP2 domain containing protein, expressed
Zm00001d027929	921	3741	4206	3391	18.2806	21.8255	22.787	Integrase-type DNA-binding superfamily protein	AP2 domain containing protein, expressed
Zm00001d027930	1896	0	0	0	0	0	0	0	expressed protein
Zm00001d027931	648	0	0	0	0	0	0	0	0
Zm00001d027932	920	2	4	4	0.00978501	0.0207818	0.0269121	Protein of unknown function (DUF581)	DUF581 domain containing protein, expressed
Zm00001d027933	402	0	0	0	0	0	0	0	AMP-binding enzyme, putative, expressed
Zm00001d027934	6499	7762	4828	1446	4.87156	3.21777	1.24802	STRUBBELIG-receptor family 7	STRUBBELIG-RECEPTOR FAMILY 6 precursor, putative, expressed
Zm00001d027935	756	1	1	0	0.00611377	0.00649235	0	0	expressed protein
Zm00001d027936	5630	8142	4937	4259	5.91292	3.80738	4.25339	phytoene desaturase 3	amine oxidase, flavin-containing, domain containing protein, expressed
Zm00001d027937	7616	314	214	38	0.167788	0.121433	0.0279235	Pentatricopeptide repeat (PPR) superfamily protein	pentatricopeptide repeat protein PPR1106-17, putative, expressed
Zm00001d027938	2179	383	656	3104	0.739622	1.34526	8.24309	plant glycogenin-like starch initiation protein 3	glycosyl transferase, putative, expressed
Zm00001d027939	1428	8	2	8	0.0241791	0.00641907	0.0332504	AP2/B3-like transcriptional factor family protein	B3 DNA binding domain containing protein, expressed
Zm00001d027940	961	6	2	0	0.0279588	0.00989669	0	Sec14p-like phosphatidylinositol transfer family protein	phosphatidylinositol transfer, putative, expressed
Zm00001d027941	1595	1878	1820	2378	5.04241	5.18928	8.78035	NAD(P)-binding Rossmann-fold superfamily protein	dihydroflavonol-4-reductase, putative, expressed
ENSRNA049471996	200	84	65	130	3.34066	2.74511	7.10974	#N/A	#N/A
Zm00001d027943	4885	5613	5919	1830	4.71082	5.27525	2.11208	alpha/beta-Hydrolases superfamily protein	expressed protein
Zm00001d027944	378	255	259	546	3.67122	3.9597	10.8099	0	THION26 - Plant thionin family protein precursor, expressed
Zm00001d027945	692	0	0	0	0	0	0	0	0
Zm00001d027946	1705	5285	10947	29436	13.2183	29.0748	101.243	hydroxycinnamoyl-CoA shikimate/quinate hydroxycinnamoyl transferase	transferase family protein, putative, expressed
Zm00001d027947	1587	983	1109	3460	2.65354	3.17904	12.8441	Pyridoxal phosphate (PLP)-dependent transferases superfamily protein	decarboxylase, putative, expressed
Zm00001d027948	1700	28805	42544	55948	72.2688	113.348	193.03	hydroxycinnamoyl-CoA shikimate/quinate hydroxycinnamoyl transferase	transferase family protein, putative, expressed
Zm00001d027949	1587	441	491	2034	1.19045	1.40749	7.55057	Pyridoxal phosphate (PLP)-dependent transferases superfamily protein	decarboxylase, putative, expressed
Zm00001d027950	3173	592	617	1023	0.773557	0.856147	1.83824	uroporphyrinogen-III synthase family protein	uroporphyrinogen III synthase, putative, expressed
Zm00001d027951	1124	21	18	12	0.0822943	0.0749059	0.0646679	DEA(D/H)-box RNA helicase family protein	DEAD-box ATP-dependent RNA helicase, putative, expressed
Zm00001d027954	4031	669	583	88	0.683419	0.632444	0.123623	0	expressed protein
Zm00001d027955	1067	0	1	0	0	0.00440648	0	K-box region and MADS-box transcription factor family protein	OsMADS47 - MADS-box family gene with MIKCc type-box, expressed
Zm00001d027956	4335	195	182	68	0.184907	0.183266	0.0886716	0	expressed protein
Zm00001d027957	2392	28	19	8	0.0490488	0.0353441	0.0192716	K-box region and MADS-box transcription factor family protein	OsMADS47 - MADS-box family gene with MIKCc type-box, expressed
Zm00001d027958	1389	2	0	0	0.00622752	0	0	0	0
ENSRNA049437658	73	0	0	0	0	0	0	#N/A	#N/A
Zm00001d027960	73	0	0	0	0	0	0	#N/A	#N/A
Zm00001d027962	1911	3367	3060	3551	7.46379	7.20328	10.8249	Modifier of rudimentary (Mod(r)) protein	modifier of rudimentary protein, expressed
Zm00001d027963	2121	596	478	163	1.18397	1.00836	0.445285	Intron maturase, type II family protein	type II intron maturase protein, putative, expressed
Zm00001d027965	1296	484	134	24	1.62415	0.477505	0.110751	Eukaryotic aspartyl protease family protein	aspartic proteinase nepenthesin precursor, putative, expressed
Zm00001d027966	971	1971	1546	2147	9.07914	7.56241	13.6003	Nitrogen regulatory PII-like, alpha/beta	CutA, chloroplast precursor, putative, expressed
Zm00001d027967	1048	721	692	734	3.05171	3.11033	4.2723	Protein of unknown function (DUF3223)	expressed protein
Zm00001d027968	933	0	0	0	0	0	0	Protein of unknown function (DUF579)	plant-specific domain TIGR01627 family protein, expressed
Zm00001d027969	5284	5169	4978	1266	4.00435	4.09518	1.3487	dentin sialophosphoprotein-related	expressed protein
Zm00001d027971	3236	7304	6991	2237	9.35235	9.50587	3.93897	transducin family protein / WD-40 repeat family protein	WD domain, G-beta repeat domain containing protein, expressed
Zm00001d027973	997	66	44	6	0.295218	0.208999	0.0369068	0	zinc finger protein, putative, expressed
Zm00001d027974	2222	42	18	3	0.0794646	0.0361651	0.00780554	P-glycoprotein 21	ABC transporter, ATP-binding protein, putative, expressed
Zm00001d027975	2514	323	164	112	0.53723	0.289664	0.256172	RNI-like superfamily protein	AUXIN SIGNALING F-BOX 2, putative, expressed
Zm00001d027976	2219	8197	10678	13888	15.5308	21.4843	36.1856	FH interacting protein 1	GRAM domain containing protein, expressed
Zm00001d027977	87	0	0	0	0	0	0	#N/A	#N/A
Zm00001d027978	1164	69	42	209	0.26024	0.168216	1.084	purine permease 3	purine permease, putative, expressed
Zm00001d027979	939	36	27	147	0.172146	0.137104	0.966651	purine permease 3	purine permease, putative, expressed
Zm00001d027980	2222	0	2	0	0	0.00401835	0	calcium-binding EF hand family protein	PHD finger protein, putative, expressed
Zm00001d027981	519	0	0	0	0	0	0	0	harpin-induced protein 1 domain containing protein, expressed
Zm00001d022686	726	0	1	0	0	0.00680299	0	#N/A	#N/A
Zm00001d027982	6173	10908	9404	8377	7.21348	6.60397	7.61808	MATE efflux family protein	MATE efflux family protein, putative, expressed
Zm00001d027983	1089	577	449	142	2.34107	1.93454	0.792291	RING/U-box superfamily protein	Zinc finger, C3HC4 type domain containing protein, expressed
Zm00001d027984	312	0	0	0	0	0	0	0	harpin-induced protein 1 domain containing protein, expressed
Zm00001d027986	393	0	0	0	0	0	0	0	retrotransposon protein, putative, unclassified, expressed
Zm00001d027987	2123	42	30	25	0.0833515	0.0632234	0.0682277	basic helix-loop-helix (bHLH) DNA-binding superfamily protein	helix-loop-helix DNA-binding protein, putative, expressed
Zm00001d027988	396	1968	1391	1096	26.616	19.9773	20.3838	0	0
Zm00001d027989	510	0	0	0	0	0	0	0	zinc finger, C3HC4 type domain containing protein, expressed
Zm00001d027990	308	0	0	0	0	0	0	ACD1-like	pheophorbide a oxygenase, chloroplast precursor, putative, expressed
Zm00001d027991	1669	4099	3251	1378	10.487	8.83252	4.84821	homeobox protein 6	homeobox associated leucine zipper, putative, expressed
Zm00001d027992	534	2191	2785	2803	20.2315	27.3088	35.5931	0	expressed protein
Zm00001d027993	2003	2	0	0	0.00421927	0	0	Zinc finger (CCCH-type) family protein / RNA recognition motif (RRM)-containing protein	RNA-binding zinc finger protein, putative, expressed
Zm00001d027994	1281	102	91	80	0.346623	0.328391	0.373856	Myosin heavy chain-related protein	expressed protein
Zm00001d027995	1437	2230	3703	9714	6.69458	11.805	40.1027	Zinc-binding alcohol dehydrogenase family protein	dehydrogenase, putative, expressed
Zm00001d027996	1898	101104	93436	43919	225.742	221.539	134.851	Zinc-binding alcohol dehydrogenase family protein	dehydrogenase, putative, expressed
Zm00001d027997	2074	6	8	8	0.0122028	0.0172779	0.0223746	UDP-glucosyl transferase 71B1	anthocyanidin 5,3-O-glucosyltransferase, putative, expressed
Zm00001d027998	738	221	196	334	1.3892	1.30835	2.8872	VQ motif-containing protein	retrotransposon protein, putative, unclassified, expressed
Zm00001d027999	1697	0	0	0	0	0	0	UbiA prenyltransferase family protein	prenyltransferase, putative, expressed
Zm00001d028000	1549	28	30	38	0.0775648	0.0882512	0.14476	0	retrotransposon protein, putative, unclassified, expressed
Zm00001d028001	921	6	1	2	0.0293193	0.00518914	0.0134397	0	ZOS10-03 - C2H2 zinc finger protein, expressed
ENSRNA049472011	310	162	218	324	3.08395	4.40698	8.48192	#N/A	#N/A
Zm00001d028002	1141	730	618	568	2.81404	2.52981	3.01101	RAB GTPase homolog A4A	ras-related protein, putative, expressed
Zm00001d028003	483	29	16	3	0.303348	0.177728	0.0431541	RAB GTPase homolog A4A	ras-related protein, putative, expressed
Zm00001d028004	2532	2400	2965	1495	3.96227	5.19816	3.39415	Outer arm dynein light chain 1 protein	leucine rich repeat domain containing protein, putative, expressed
Zm00001d028005	1560	3886	3066	4020	10.6838	8.95136	15.1987	ubiquitin-specific protease 3	ubiquitin carboxyl-terminal hydrolase domain containing protein, expressed
Zm00001d028006	3046	2922	2835	2056	3.98267	4.10336	3.85367	0	expressed protein
Zm00001d028007	3811	6458	7394	4287	6.98819	8.49647	6.37936	Calmodulin-binding transcription activator protein with CG-1 and Ankyrin domains	calmodulin-binding transcription activator, putative, expressed
Zm00001d028008	1665	226	189	327	0.579684	0.514798	1.15342	Mitochondrial substrate carrier family protein	mitochondrial carrier protein, putative, expressed
Zm00001d028009	2158	1478	1334	479	2.88332	2.76355	1.28502	Mitochondrial substrate carrier family protein	mitochondrial carrier protein, putative, expressed
Zm00001d028010	2479	3211	2871	2788	5.41923	5.14545	6.47064	conserved oligomeric Golgi complex component-related / COG complex component-related	conserved oligomeric Golgi complex component 8, putative, expressed
Zm00001d028011	1159	0	0	0	0	0	0	0	expressed protein
Zm00001d022687	556	0	0	0	0	0	0	#N/A	#N/A
Zm00001d028012	973	4227	4860	5141	19.4265	23.7188	32.4913	Ras-related small GTP-binding family protein	ras-related protein, putative, expressed
Zm00001d028013	2623	97	100	55	0.154368	0.168997	0.120366	pumilio 7	pumilio-family RNA binding repeat domain containing protein, expressed
Zm00001d028014	282	0	0	0	0	0	0	0	0
Zm00001d028015	828	65	117	43	0.358146	0.684582	0.325816	hydroxyproline-rich glycoprotein family protein	hydroxyproline-rich glycoprotein family protein, putative, expressed
Zm00001d028016	1619	0	5	0	0	0.0140312	0	calcium-dependent protein kinase 19	CAMK_CAMK_like.34 - CAMK includes calcium/calmodulin depedent protein kinases, expressed
Zm00001d028017	903	15	12	24	0.0749393	0.0636638	0.164887	Integrase-type DNA-binding superfamily protein	ethylene-responsive transcription factor, putative, expressed
Zm00001d028018	1972	1845	1553	1191	3.9567	3.53672	3.51241	Polymerase/histidinol phosphatase-like	trpH, putative, expressed
Zm00001d028019	1907	0	0	1	0	0	0.00305515	serine carboxypeptidase-like 40	OsSCP11 - Putative Serine Carboxypeptidase homologue, expressed
Zm00001d028020	4839	11695	10322	6543	9.91052	9.28865	7.62483	zinc ion binding;nucleic acid binding	ZOS5-06 - C2H2 zinc finger protein, expressed
Zm00001d028021	1838	0	0	0	0	0	0	0	0
Zm00001d028022	5325	8763	7623	2460	6.73532	6.22191	2.60014	nucleotidyltransferases	nucleotidyltransferase, putative, expressed
Zm00001d028024	1314	8942	10045	5578	29.5619	35.2648	25.3591	nodulin-related protein 1	keratin, type I cytoskeletal 9, putative, expressed
Zm00001d028025	1119	8	8	20	0.0315039	0.0334547	0.108308	Protein of unknown function, DUF538	DUF538 domain containing protein, putative, expressed
Zm00001d028026	7154	55	82	38	0.0313141	0.0495774	0.0297521	ethylene response sensor 1	ethylene receptor, putative, expressed
Zm00001d028028	414	22	24	17	0.280535	0.324988	0.298105	0	0
Zm00001d028030	438	76	118	12	0.90051	1.48474	0.19553	Protein kinase superfamily protein	AGC_PVPK_like_kin82y.6 - ACG kinases include homologs to PKA, PKG and PKC, expressed
Zm00001d028031	708	0	0	0	0	0	0	alpha/beta-Hydrolases superfamily protein	OsPOP12 - Putative Prolyl Oligopeptidase homologue, expressed
Zm00001d028032	834	8	2	2	0.0437197	0.0116067	0.0150305	autoinhibited Ca(2+)-ATPase 9	calcium-transporting ATPase 9, plasma membrane-type, putative, expressed
Zm00001d028033	582	8	13	4	0.06653	0.114806	0.0457451	0	glutaredoxin, putative, expressed
Zm00001d028034	4863	11613	10971	6451	9.79146	9.82294	7.47975	Tetratricopeptide repeat (TPR)-like superfamily protein	pre-mRNA-processing factor 39, putative, expressed
Zm00001d022688	633	0	0	0	0	0	0	#N/A	#N/A
Zm00001d028035	1380	0	2	0	0	0.0066596	0	Nucleic acid-binding, OB-fold-like protein	S1 RNA binding domain containing protein, expressed
Zm00001d022689	274	0	0	0	0	0	0	#N/A	#N/A
Zm00001d028036	414	0	0	0	0	0	0	0	expressed protein
Zm00001d028038	5754	1962	1757	821	1.39361	1.32528	0.80194	methionyl-tRNA synthetase / methionine--tRNA ligase / MetRS (cpMetRS)	methionyl-tRNA synthetase, putative, expressed
Zm00001d028039	2686	161	61	14	0.249979	0.100577	0.0298926	DHHC-type zinc finger family protein	zinc finger family protein, putative, expressed
Zm00001d028040	2824	1414	1201	1983	2.08429	1.87994	4.01965	Got1/Sft2-like vescicle transport protein family	vesicle transport protein GOT1B, putative, expressed
Zm00001d028041	570	0	0	0	0	0	0	0	0
Zm00001d028042	1851	0	0	0	0	0	0	Cysteine proteinases superfamily protein	expressed protein
Zm00001d028043	435	52	33	32	0.62164	0.41893	0.526068	WPP domain protein 2	MFP1 attachment factor 1, putative, expressed
Zm00001d028045	6206	6184	6744	3393	4.06739	4.71039	3.06893	ADP-glucose pyrophosphorylase family protein	mannose-1-phosphate guanyltransferase, putative, expressed
Zm00001d028046	1866	23	19	12	0.0522836	0.0458653	0.0375125	Pentatricopeptide repeat (PPR) superfamily protein	PPR repeat containing protein, expressed
Zm00001d028047	3109	129	109	238	0.172146	0.154464	0.436759	0	0
ENSRNA049473738	107	0	0	0	0	0	0	#N/A	#N/A
Zm00001d028050	2366	2733	2152	937	4.84242	4.04909	2.28307	Transducin/WD40 repeat-like superfamily protein	retinoblastoma-binding protein-like, putative, expressed
Zm00001d028051	1887	17	7	6	0.0381906	0.0166993	0.018536	ARM-repeat/Tetratricopeptide repeat (TPR)-like protein	expressed protein
Zm00001d028053	1073	813	765	957	3.35279	3.35019	5.42731	mitochondrial ribosomal protein L51/S25/CI-B8 family protein	ribosomal protein L51, putative, expressed
Zm00001d028054	2500	4943	4851	3133	8.26938	8.618	7.20775	Syntaxin/t-SNARE family protein	syntaxin 6, N-terminal domain containing protein, expressed
Zm00001d028055	1416	1472	1527	1993	4.48949	4.94562	8.35898	RING/U-box superfamily protein	zinc finger, C3HC4 type domain containing protein, expressed
Zm00001d028056	2199	32077	25212	7835	61.3549	51.21	20.6087	Phototropic-responsive NPH3 family protein	BTBN5 - Bric-a-Brac, Tramtrack, Broad Complex BTB domain with non-phototropic hypocotyl 3 NPH3 and coiled-coil domains, expressed
Zm00001d028057	2356	0	0	0	0	0	0	Cysteine proteinases superfamily protein	ulp1 protease family, C-terminal catalytic domain containing protein, expressed
Zm00001d028059	4968	0	0	0	0	0	0	PIF1 helicase	retrotransposon protein, putative, unclassified, expressed
Zm00001d028060	564	0	0	0	0	0	0	0	expressed protein
Zm00001d028061	879	0	0	0	0	0	0	lon protease 4	RPA3 - Putative single-stranded DNA binding complex subunit 3, expressed
Zm00001d028062	1217	15	4	42	0.053892	0.0152611	0.20751	Uncharacterised protein family (UPF0497)	membrane associated DUF588 domain containing protein, putative, expressed
Zm00001d028063	327	0	0	0	0	0	0	Uncharacterised protein family (UPF0497)	membrane associated DUF588 domain containing protein, putative, expressed
Zm00001d028064	756	489	873	4263	2.98963	5.66782	35.8411	0	expressed protein
Zm00001d028066	7143	2	0	0	0.00114047	0	0	AINTEGUMENTA-like 5	AP2/EREBP transcription factor BABY BOOM, putative, expressed
Zm00001d028068	999	0	0	0	0	0	0	ERF domain protein 10	AP2 domain containing protein, expressed
Zm00001d028069	3558	0	0	0	0	0	0	Integrase-type DNA-binding superfamily protein	AP2 domain containing protein, expressed
Zm00001d028070	1809	0	0	0	0	0	0	Integrase-type DNA-binding superfamily protein	AP2/EREBP transcription factor BABY BOOM, putative, expressed
Zm00001d028071	2051	443	543	806	0.911588	1.18655	2.2808	Erv1/Alr family protein	FAD-linked sulfhydryl oxidase ALR, putative, expressed
Zm00001d028072	811	0	0	0	0	0	0	Glycosyl hydrolase family 35 protein	0
Zm00001d028073	5368	183	57	83	0.139507	0.0461439	0.0870125	Family of unknown function (DUF566)	expressed protein
Zm00001d022690	242	1	2	0	0.0280891	0.059657	0	#N/A	#N/A
Zm00001d022691	531	2	0	0	0.0185961	0	0	#N/A	#N/A
Zm00001d028074	1755	26	47	24	0.0630649	0.121061	0.0800539	Acyl-CoA N-acyltransferases (NAT) superfamily protein	HLS, putative, expressed
Zm00001d028075	11466	985	885	561	0.348069	0.332097	0.272614	Phototropic-responsive NPH3 family protein	BTBN4 - Bric-a-Brac, Tramtrack, Broad Complex BTB domain with non-phototropic hypocotyl 3 NPH3 domain, expressed
Zm00001d028076	2758	142	124	26	0.214509	0.198916	0.0540115	hAT transposon superfamily protein	hAT dimerisation domain-containing protein, putative, expressed
Zm00001d028077	595	0	1	0	0	0.00859974	0	0	0
Zm00001d028079	2091	0	0	0	0	0	0	UB-like protease 1A	ulp1 protease family, C-terminal catalytic domain containing protein, expressed
Zm00001d028080	1895	0	0	0	0	0	0	Actin-like ATPase superfamily protein	O-sialoglycoprotein endopeptidase, putative, expressed
Zm00001d028081	2337	0	0	0	0	0	0	PIF1 helicase	expressed protein
Zm00001d028082	1019	0	0	0	0	0	0	RPA70-kDa subunit B	expressed protein
Zm00001d028083	1591	0	0	0	0	0	0	Uroporphyrinogen decarboxylase	uroporphyrinogen decarboxylase, putative, expressed
Zm00001d028084	6298	5989	5606	1550	3.88067	3.85744	1.38115	5\'-3\' exonuclease family protein	flap endonuclease, putative, expressed
Zm00001d022692	389	0	0	0	0	0	0	#N/A	#N/A
Zm00001d028085	949	4	0	0	0.0189023	0	0	basic helix-loop-helix (bHLH) DNA-binding superfamily protein	helix-loop-helix DNA-binding domain containing protein, expressed
Zm00001d028086	2020	782	711	1023	1.63514	1.57874	2.94157	0	expressed protein
Zm00001d028088	5810	9981	9550	5896	7.01999	7.13277	5.70265	Ubiquitin system component Cue protein	CUE domain containing protein, expressed
Zm00001d028089	3120	81	55	0	0.107698	0.0776567	0	formin homolog 6	formin-like protein 6 precursor, putative, expressed
Zm00001d028090	630	0	0	0	0	0	0	0	0
Zm00001d028091	691	99	61	158	0.67172	0.439517	1.47424	general regulatory factor 2	14-3-3 protein, putative, expressed
Zm00001d028092	1540	689	491	182	1.92057	1.4534	0.697652	cyclin d5;1	cyclin, putative, expressed
Zm00001d028093	3911	20872	20873	11881	21.9931	23.356	17.216	calcium ATPase 2	calcium-transporting ATPase, plasma membrane-type, putative, expressed
Zm00001d028094	2131	12077	8487	10752	23.8732	17.8155	29.2279	alpha/beta-Hydrolases superfamily protein	hydrolase, alpha/beta fold family domain containing protein, expressed
Zm00001d022693	513	0	0	0	0	0	0	#N/A	#N/A
Zm00001d028096	9054	4610	4204	1163	2.06781	2.00246	0.717374	0	expressed protein
Zm00001d028097	2455	2364	2202	1490	4.03039	3.98666	3.49335	cyclin-related	splicing factor, putative, expressed
Zm00001d028098	2352	553	560	339	0.985913	1.06022	0.831132	Radical SAM superfamily protein	radical SAM enzyme, putative, expressed
Zm00001d028100	5873	115	144	72	0.080001	0.106378	0.0688791	0	0
Zm00001d028102	3851	7283	6807	8344	7.7969	7.73856	12.2841	voltage dependent anion channel 2	outer mitochondrial membrane porin, putative, expressed
Zm00001d028103	2127	5289	8355	10495	10.4756	17.573	28.5855	Glycosyl hydrolase family 10 protein	glycosyl hydrolase family 10 protein, putative, expressed
Zm00001d028104	2965	1045	922	708	1.46459	1.37221	1.36455	0	expressed protein
Zm00001d028105	1708	816	789	649	2.03708	2.09165	2.22803	DHBP synthase RibB-like alpha/beta domain	Sua5/YciO/YrdC/YwlC family protein, putative, expressed
Zm00001d028107	2145	109	150	40	0.213991	0.312718	0.107991	Pentatricopeptide repeat (PPR) superfamily protein	PPR repeat containing protein, expressed
Zm00001d028108	423	14	11	0	0.173563	0.144815	0	PDI-like 1-1	OsPDIL1-1 protein disulfide isomerase PDIL1-1, expressed
Zm00001d028109	2988	5259	5035	3269	7.3119	7.43394	6.25027	plant U-box 49	peptidyl-prolyl cis-trans isomerase, putative, expressed
Zm00001d028110	807	0	4	0	0	0.0240987	0	Uncharacterised conserved protein (UCP012943)	expressed protein
Zm00001d028111	4046	5205	4418	1609	5.29698	4.77448	2.25175	glycosyl hydrolase family protein 43	expressed protein
Zm00001d028112	1109	858	734	1008	3.41225	3.09986	5.51278	ADP-ribosylation factor-like A1C	ADP-ribosylation factor, putative, expressed
Zm00001d028113	1229	1542	1561	1221	5.48126	5.89239	5.96855	Surfeit locus 1 cytochrome c oxidase biogenesis protein	SURF1, putative, expressed
Zm00001d028114	4014	689	786	484	0.706907	0.856363	0.682881	no pollen germination related 1	NPGR1, putative, expressed
Zm00001d028115	675	2	0	0	0.013947	0	0	0	expressed protein
Zm00001d028116	597	0	0	0	0	0	0	Chitinase family protein	CHIT14 - Chitinase family protein precursor, expressed
Zm00001d028117	1756	11538	11357	20369	27.9694	29.2353	67.9014	Ribosomal protein S3Ae	40S ribosomal protein S3a, putative, expressed
Zm00001d028118	1057	82	160	539	0.343813	0.712396	3.10781	0	expressed protein
Zm00001d028119	5445	0	2	2	0	0.00159576	0.00206649	0	basic helix-loop-helix protein, putative, expressed
Zm00001d028120	1455	7087	5789	2612	20.9931	18.21	10.6401	heptahelical protein 4	haemolysin-III, putative, expressed
Zm00001d028122	1505	0	0	8	0	0	0.0314294	0	expressed protein
Zm00001d028123	73	0	0	0	0	0	0	#N/A	#N/A
Zm00001d028124	73	0	0	0	0	0	0	#N/A	#N/A
Zm00001d028125	1149	1288	783	41	4.92721	3.18082	0.215688	Protein of unknown function (DUF677)	DUF677 domain containing protein, putative, expressed
Zm00001d028126	72	0	0	0	0	0	0	#N/A	#N/A
Zm00001d028127	600	2	0	0	0.0160349	0	0	ubiquitin-specific protease 22	0
Zm00001d028128	3577	793	797	514	0.915837	0.977453	0.816329	Methyltransferase MT-A70 family protein	MT-A70 domain containing protein, expressed
Zm00001d022694	668	18	20	0	0.127068	0.149929	0	#N/A	#N/A
Zm00001d028129	1365	18627	13423	9308	59.0995	45.2255	40.612	0	homeobox domain containing protein, expressed
Zm00001d028130	4869	832	606	1163	0.700615	0.541903	1.34677	PPPDE putative thiol peptidase family protein	ethylene-responsive element-binding protein, putative, expressed
Zm00001d028135	73	1	0	0	0	0	0	#N/A	#N/A
Zm00001d022695	313	0	0	0	0	0	0	#N/A	#N/A
Zm00001d028136	73	0	0	0	0	0	0	#N/A	#N/A
Zm00001d028137	156	0	0	0	0	0	0	Ribosomal protein S12/S23 family protein	40S ribosomal protein S23, putative, expressed
Zm00001d028138	492	11	9	4	0.112428	0.0976826	0.0562211	0	uncharacterized protein ycf23, putative, expressed
Zm00001d028139	2266	6771	6374	2516	12.5507	12.5464	6.41333	C2H2-like zinc finger protein	ZOS1-04 - C2H2 zinc finger protein, expressed
Zm00001d022696	211	0	0	0	0	0	0	#N/A	#N/A
Zm00001d028140	4843	3	2	1	0.0025401	0.00179826	0.00116436	Noc2p family	nucleolar complex protein 2, putative, expressed
Zm00001d028141	1955	0	0	0	0	0	0	RNA binding (RRM/RBD/RNP motifs) family protein	RNA recognition motif containing protein, putative, expressed
Zm00001d028142	501	2	4	0	0.0199838	0.0424425	0	Regulator of Vps4 activity in the MVB pathway protein	DUF292 domain containing protein, expressed
Zm00001d028143	2363	5270	5160	4409	9.34994	9.72166	10.7571	Proteasome component (PCI) domain protein	proteasome subunit, putative, expressed
Zm00001d028144	1728	4809	6032	3100	11.8579	15.7946	10.5117	polyol/monosaccharide transporter 5	transporter family protein, putative, expressed
Zm00001d028150	741	0	0	0	0	0	0	Aminotransferase-like, plant mobile domain family protein	0
Zm00001d028151	2021	24	20	30	0.0501571	0.0443858	0.0862183	polyol/monosaccharide transporter 5	transporter family protein, putative, expressed
Zm00001d028152	1200	439	454	1023	1.60159	1.75888	5.13239	Undecaprenyl pyrophosphate synthetase family protein	expressed protein
Zm00001d028153	1121	318	254	780	1.24983	1.06011	4.21575	Ribosomal protein S10p/S20e family protein	S10/S20 domain containing ribosomal protein, putative, expressed
Zm00001d028154	945	5517	3446	4548	26.1943	17.3745	29.6949	serine acetyltransferase 2;1	serine acetyltransferase protein, putative, expressed
Zm00001d022697	1362	16	16	8	0.0508852	0.0540361	0.0349879	#N/A	#N/A
Zm00001d028156	816	0	0	0	0	0	0	hAT dimerisation domain-containing protein / transposase-related	hAT dimerisation domain-containing protein, putative, expressed
Zm00001d022699	365	0	0	0	0	0	0	#N/A	#N/A
Zm00001d028157	73	0	0	0	0	0	0	#N/A	#N/A
Zm00001d028158	73	0	0	0	0	0	0	#N/A	#N/A
Zm00001d028159	537	2	0	0	0.0183413	0	0	F-box family protein	OsFBX77 - F-box domain containing protein, expressed
Zm00001d028160	1139	1046	245	166	4.03992	1.00485	0.88167	Uncharacterised protein family (UPF0497)	membrane associated DUF588 domain containing protein, putative, expressed
Zm00001d028161	456	14	5	22	0.15752	0.0597405	0.340397	0	expressed protein
Zm00001d028162	3330	12629	12590	2710	15.7003	16.621	4.63302	sulfate transporter 1;3	sulfate transporter, putative, expressed
Zm00001d028164	2919	18281	9362	3348	26.0391	14.1608	6.55795	slufate transporter 2;1	sulfate transporter, putative, expressed
Zm00001d028165	1499	511	589	72	1.46611	1.79455	0.284077	AGD2-like defense response protein 1	aminotransferase, classes I and II, domain containing protein, expressed
Zm00001d028167	1624	7472	10631	21914	19.6807	29.7352	79.3749	Auxin-responsive family protein	membrane protein, putative, expressed
Zm00001d028168	4039	108	85	26	0.110104	0.0920216	0.0364509	0	expressed protein
Zm00001d028169	2595	8	4	0	0.0128742	0.00683569	0	Aminotransferase-like, plant mobile domain family protein	expressed protein
Zm00001d028170	1227	29	18	73	0.103267	0.0680661	0.357475	Auxin-responsive family protein	auxin-responsive protein-related, putative, expressed
Zm00001d028171	1326	2530	2199	3344	8.28229	7.64448	15.054	Calcium-dependent lipid-binding (CaLB domain) family protein	C2 domain containing protein, putative, expressed
Zm00001d028172	1567	10	41	42	0.027362	0.119131	0.158036	polyamine oxidase 1	polyamine oxidase precursor, putative, expressed
Zm00001d028173	2424	4700	4460	2473	8.11988	8.18237	5.87534	FRIGIDA like 2	frigida, putative, expressed
Zm00001d028174	1198	309	274	171	1.12937	1.06346	0.859468	0	0
Zm00001d028175	1653	0	0	1	0	0	0.00355452	pumilio 1	pumilio-family RNA binding repeat containing protein, expressed
Zm00001d028176	621	0	0	0	0	0	0	0	expressed protein
Zm00001d028177	8455	7878	7667	2501	3.78697	3.91376	1.65328	0	0
Zm00001d028178	1303	2	2	0	0.00667234	0.0070855	0	NAC (No Apical Meristem) domain transcriptional regulator superfamily protein	no apical meristem protein, putative, expressed
Zm00001d028179	333	0	0	0	0	0	0	0	BHLH transcription factor, putative, expressed
Zm00001d028180	2695	311	312	112	0.481205	0.512645	0.238311	myo-inositol-1-phosphate synthase 2	inositol-3-phosphate synthase, putative, expressed
Zm00001d028181	828	748	762	1269	4.12144	4.45856	9.61536	GRIM-19 protein	NADH dehydrogenase 1 alpha subcomplex subunit 13, putative, expressed
Zm00001d028182	1631	22	11	20	0.0576818	0.0306268	0.0721112	Domain of unknown function (DUF966)	domain of unknown function DUF966 domain containing protein, expressed
Zm00001d028183	4029	5885	6570	2872	6.0149	7.13083	4.03667	TCP-1/cpn60 chaperonin family protein	T-complex protein, putative, expressed
Zm00001d028184	1302	961	786	764	3.20872	2.78692	3.508	RNI-like superfamily protein	F-box/LRR domain containing protein, putative, expressed
Zm00001d028185	1935	127	72	212	0.277847	0.167273	0.637815	Remorin family protein	expressed protein
Zm00001d028186	2437	452	334	114	0.776548	0.609353	0.269334	Pentatricopeptide repeat (PPR) superfamily protein	PPR repeat domain containing protein, putative, expressed
Zm00001d028187	3684	2419	2334	2400	2.71032	2.77702	3.69789	glucuronidase 1	heparanase-like protein precursor, putative, expressed
Zm00001d028188	3954	1994	1771	878	2.07766	1.95957	1.25806	galacturonosyltransferase 14	glycosyl transferase 8 domain containing protein, putative, expressed
Zm00001d028189	2435	1467	1287	2164	2.5225	2.35003	5.11701	Leucine-rich repeat (LRR) family protein	leucine-rich repeat resistance protein, putative, expressed
Zm00001d028191	3234	3211	3035	5910	4.11412	4.12941	10.4131	Leucine-rich repeat (LRR) family protein	leucine rich repeat containing protein, expressed
Zm00001d028193	2910	13471	12781	7420	19.2492	19.3942	14.5806	ELM2 domain-containing protein	MYB family transcription factor, putative, expressed
Zm00001d028194	2850	10954	10026	7868	15.994	15.5455	15.7981	Insulinase (Peptidase family M16) protein	mitochondrial-processing peptidase subunit, mitochondrial precursor, putative, expressed
Zm00001d028195	1846	21	19	4	0.0482837	0.0463904	0.0126473	TPX2 (targeting protein for Xklp2) protein family	targeting protein-related, putative, expressed
Zm00001d028196	357	0	0	0	0	0	0	0	0
Zm00001d028197	1292	102	90	87	0.343427	0.321788	0.402819	soluble N-ethylmaleimide-sensitive factor adaptor protein 33	SNARE domain containing protein, putative, expressed
Zm00001d028198	807	1	0	0	0.00567337	0	0	callose synthase 5	1,3-beta-glucan synthase component, putative, expressed
Zm00001d028199	6651	328	338	204	0.201083	0.220044	0.171984	beta glucosidase 40	Os3bglu6 - beta-glucosidase/beta-fucosidase/beta-galactosidase, expressed
Zm00001d028200	972	0	0	0	0	0	0	TRICHOME BIREFRINGENCE-LIKE 16	expressed protein
Zm00001d028201	3346	40405	34005	33304	49.9836	44.6712	56.656	SecY protein transport family protein	protein transport protein Sec61 subunit alpha, putative, expressed
Zm00001d028202	399	11	13	23	0.147281	0.184837	0.423485	Zinc-binding ribosomal protein family protein	60S ribosomal protein L44, putative, expressed
Zm00001d028203	7799	13623	11285	3265	7.10651	6.25141	2.3422	dentin sialophosphoprotein-related	expressed protein
Zm00001d028204	3863	314	201	116	0.335085	0.227779	0.170231	RING/FYVE/PHD zinc finger superfamily protein	expressed protein
Zm00001d028205	1733	695	527	526	1.70847	1.37571	1.77814	Mitochondrial substrate carrier family protein	mitochondrial carrier protein, putative, expressed
Zm00001d028206	641	0	0	0	0	0	0	0	expressed protein
Zm00001d028207	2265	12466	11652	14480	23.1176	22.9461	36.9268	gamma subunit of Mt ATP synthase	ATP synthase gamma chain, putative, expressed
Zm00001d028208	6209	17200	15972	8873	11.3074	11.1503	8.0216	RS2-interacting KH protein	expressed protein
Zm00001d028209	72	0	0	0	0	0	0	#N/A	#N/A
Zm00001d028210	2383	208	263	124	0.365798	0.491164	0.299887	RPA70-kDa subunit B	RPA1B - Putative single-stranded DNA binding complex subunit 1, expressed
Zm00001d028211	2186	1026	1101	923	1.97469	2.25026	2.44293	digalactosyl diacylglycerol deficient 2	digalactosyldiacylglycerol synthase, chloroplast precursor, putative, expressed
Zm00001d028212	821	0	0	0	0	0	0	0	ulp1 protease family, C-terminal catalytic domain containing protein, expressed
Zm00001d028213	3239	5613	5147	2888	7.18026	6.99184	5.08041	histone-lysine N-methyltransferases	expressed protein
Zm00001d028214	1708	15081	17707	24466	37.6486	46.9414	83.9921	golgi nucleotide sugar transporter 3	integral membrane protein, putative, expressed
Zm00001d028215	279	0	0	0	0	0	0	0	0
Zm00001d028216	4781	0	2	2	0	0.00182207	0.00235956	Plant-specific transcription factor YABBY family protein	YABBY domain containing protein, putative, expressed
Zm00001d028217	1425	281	210	166	0.851211	0.675527	0.691506	K-box region and MADS-box transcription factor family protein	OsMADS1 - MADS-box family gene with MIKCc type-box, expressed
Zm00001d028218	5650	9441	7729	3856	6.83158	5.93908	3.83705	methionine--tRNA ligase, putative / methionyl-tRNA synthetase, putative / MetRS, putative	methionyl-tRNA synthetase, putative, expressed
Zm00001d028219	2010	74	74	773	0.155541	0.165173	2.23435	microtubule-associated proteins 70-2	ATMAP70 protein, putative, expressed
Zm00001d022700	631	1	0	0	0.00755028	0	0	#N/A	#N/A
Zm00001d028220	4978	2247	2022	1251	1.84989	1.76774	1.41631	Pyridoxal-5\'-phosphate-dependent enzyme family protein	cysteine synthase, putative, expressed
Zm00001d028221	2076	119	68	42	0.241777	0.146713	0.117348	pentatricopeptide (PPR) repeat-containing protein	pentatricopeptide repeat domain containing protein, putative, expressed
Zm00001d028222	960	0	0	0	0	0	0	zinc finger protein 8	ZOS3-05 - C2H2 zinc finger protein, expressed
Zm00001d028223	73	0	0	0	0	0	0	#N/A	#N/A
Zm00001d028224	73	0	0	0	0	0	0	#N/A	#N/A
Zm00001d028225	3636	121	153	65	0.137412	0.184512	0.10151	Pentatricopeptide repeat (PPR-like) superfamily protein	PPR repeat containing protein, expressed
Zm00001d028226	1119	2	2	4	0.00787598	0.00836367	0.0216616	0	expressed protein
Zm00001d028227	5030	14519	13043	5264	11.827	11.2826	5.89675	Glycosyl hydrolases family 31 protein	glycosyl hydrolase, family 31, putative, expressed
Zm00001d028228	8411	4085	920	135	1.97406	0.472117	0.0897139	MATE efflux family protein	MATE efflux protein, putative, expressed
Zm00001d028229	2429	375	260	110	0.646472	0.475975	0.260776	myosin-related	expressed protein
Zm00001d022701	968	12	8	2	0.0554672	0.0392679	0.0127128	#N/A	#N/A
Zm00001d028230	2050	54453	73121	50165	112.109	159.864	142.028	Major facilitator superfamily protein	transporter family protein, putative, expressed
Zm00001d028231	1642	1035	731	713	2.69432	2.02078	2.55244	Sec14p-like phosphatidylinositol transfer family protein	SEC14 cytosolic factor family protein, putative, expressed
Zm00001d028232	4874	1879	1689	1960	1.58062	1.50877	2.26733	copper/zinc superoxide dismutase 1	copper/zinc superoxide dismutase, putative, expressed
Zm00001d028233	1273	2	6	4	0.00684284	0.0217997	0.0188202	Sec14p-like phosphatidylinositol transfer family protein	phosphatidylinositol transfer, putative, expressed
Zm00001d028235	2251	2740	2056	1294	5.11426	4.07519	3.32142	beta-hexosaminidase 2	beta-hexosaminidase precursor, putative, expressed
Zm00001d028237	5339	1276	920	468	0.978124	0.7489	0.49334	0	expressed protein
Zm00001d028238	6989	4982	5491	1937	2.90442	3.39938	1.55289	CCAAT-binding factor	CCAAT/enhancer-binding protein, putative, expressed
Zm00001d028239	72	2	0	0	0	0	0	#N/A	#N/A
Zm00001d028240	1010	50	60	113	0.220458	0.280931	0.685159	ribosomal protein L15	50S ribosomal protein L15, chloroplast precursor, putative, expressed
Zm00001d028241	2008	422	912	4445	0.887935	2.03777	12.8617	3-ketoacyl-CoA synthase 6	3-ketoacyl-CoA synthase, putative, expressed
Zm00001d028243	2187	802	421	174	1.54283	0.86004	0.46031	O-Glycosyl hydrolases family 17 protein	glucan endo-1,3-beta-glucosidase precursor, putative, expressed
Zm00001d028244	9758	5322	4176	1773	2.21318	1.84415	1.01393	Outer arm dynein light chain 1 protein	leucine-rich repeat family protein, putative, expressed
Zm00001d028245	2433	0	0	0	0	0	0	S-locus lectin protein kinase family protein	serine/threonine-protein kinase receptor precursor, putative, expressed
Zm00001d028248	2477	38	18	0	0.0641869	0.032287	0	MA3 domain-containing protein	MA3 domain containing protein, expressed
Zm00001d028249	4543	6054	5647	3995	5.47196	5.42015	4.96563	Caleosin-related family protein	caleosin related protein, putative, expressed
Zm00001d022702	421	2	6	8	0.0249487	0.0794809	0.137235	#N/A	#N/A
Zm00001d028250	543	0	2	4	0	0.0192138	0.0497632	RNI-like superfamily protein	leucine-rich repeat family protein, putative, expressed
Zm00001d028252	7273	995	502	205	0.557104	0.298476	0.157843	Caleosin-related family protein	caleosin related protein, putative, expressed
Zm00001d028254	1560	0	0	0	0	0	0	XB3 ortholog 1 in Arabidopsis thaliana	ankyrin repeat family protein, putative, expressed
Zm00001d028255	3321	598	582	113	0.745504	0.770486	0.193724	presequence protease 2	zinc finger protein, putative, expressed
Zm00001d028256	2140	488	457	440	0.960398	0.955081	1.19081	Molecular chaperone Hsp40/DnaJ family protein	heat shock protein DnaJ, putative, expressed
Zm00001d028257	1260	1119	1183	2242	3.87144	4.3463	10.6668	0	expressed protein
Zm00001d028258	1560	343	337	725	0.943015	0.983891	2.74106	cytochrome P450, family 94, subfamily D, polypeptide 2	cytochrome P450 protein, putative, expressed
Zm00001d028260	1494	66012	62095	85776	190.074	189.867	339.643	0	0
Zm00001d028261	6987	7430	7106	3634	4.33282	4.40047	2.91423	ARM repeat superfamily protein	HEAT repeat family protein, putative, expressed
Zm00001d028262	9769	11182	10662	2810	4.64481	4.70305	1.60513	nucleoporin 155	NUP155, putative, expressed
Zm00001d028263	2517	190	96	59	0.315625	0.169349	0.134781	Tetratricopeptide repeat (TPR)-like superfamily protein	PPR repeat containing protein, expressed
Zm00001d028264	4951	552	398	302	0.456975	0.349888	0.343809	UDP-3-O-acyl N-acetylglycosamine deacetylase family protein	UDP-3-O- N-acetylglucosamine deacetylase, putative, expressed
Zm00001d028265	3535	5680	4641	2906	6.64003	5.76137	4.67169	response regulator 2	two-component response regulator, putative, expressed
Zm00001d028266	1604	2	2	14	0.00533787	0.0056684	0.0513834	Major facilitator superfamily protein	UNE2, putative, expressed
Zm00001d028267	4033	108231	64574	12179	110.508	70.0149	17.1005	UDP-Glycosyltransferase / trehalose-phosphatase family protein	trehalose-6-phosphate synthase, putative, expressed
Zm00001d028268	291	0	1	0	0	0.022216	0	0	0
Zm00001d028269	12242	4111	4849	2322	1.35987	1.70331	1.05625	0	retrotransposon protein, putative, unclassified, expressed
Zm00001d028270	3474	5	7	3	0.00595074	0.00884691	0.00490997	Aldolase superfamily protein	expressed protein
Zm00001d028271	947	0	0	0	0	0	0	Endonuclease/exonuclease/phosphatase family protein	endonuclease/exonuclease/phosphatase family domain containing protein, expressed
Zm00001d028272	2011	1261	934	749	2.64912	2.08366	2.16384	Sec-independent periplasmic protein translocase	uncharacterized protein sll0194, putative, expressed
Zm00001d028273	1206	1318	1603	3132	4.78236	6.17665	15.6281	MAP kinase kinase 7	STE_MEK_ste7_MAP2K.6 - STE kinases include homologs to sterile 7, sterile 11 and sterile 20 from yeast, expressed
Zm00001d028274	1481	87	79	100	0.252863	0.243829	0.39969	Cyclin family protein	cyclin, putative, expressed
Zm00001d028275	1419	129	104	84	0.392546	0.336068	0.351509	Tetratricopeptide repeat (TPR)-like superfamily protein	PPR repeat containing protein, putative, expressed
Zm00001d028276	720	0	0	0	0	0	0	Peptidase S41 family protein	OsCttP1 - Putative C-terminal processing peptidase homologue, expressed
Zm00001d022703	686	0	0	0	0	0	0	#N/A	#N/A
Zm00001d028277	2525	0	0	0	0	0	0	hAT transposon superfamily protein	hAT dimerisation domain-containing protein, putative, expressed
Zm00001d028278	1539	4	2	2	0.0111576	0.00592427	0.00767183	cytochrome P450, family 94, subfamily D, polypeptide 2	cytochrome P450 protein, putative, expressed
Zm00001d028279	2579	5744	5394	3188	9.30331	9.2774	7.10065	0	conserved oligomeric complex COG6 family protein, expressed
Zm00001d028280	2839	8732	9158	6125	12.8008	14.2566	12.3477	Protein kinase superfamily protein	OsWAK25 - OsWAK receptor-like protein kinase, expressed
Zm00001d028281	288	0	0	0	0	0	0	hAT dimerisation domain-containing protein / transposase-related	expressed protein
Zm00001d028282	1449	337	236	64	1.0027	0.745668	0.261865	allene oxide synthase	cytochrome P450, putative, expressed
Zm00001d028284	2270	88	50	72	0.162816	0.0982375	0.183191	Protein of unknown function, DUF547	ternary complex factor MIP1, putative, expressed
Zm00001d028285	2676	6100	5395	2774	9.50802	8.92985	5.94598	RING/U-box superfamily protein	ariadne-1, putative, expressed
ENSRNA049473748	197	0	0	0	0	0	0	#N/A	#N/A
Zm00001d028286	1911	16	13	14	0.035468	0.0306022	0.0426777	Protein kinase superfamily protein	LYK, putative, expressed
Zm00001d028287	1420	14	4	29	0.0425696	0.0129159	0.121263	Protein of unknown function (DUF607)	E2F-related protein, putative, expressed
Zm00001d028288	741	45	28	33	0.281548	0.186033	0.283929	Leucine-rich repeat (LRR) family protein	uncharacterized protein At4g06744 precursor, putative, expressed
Zm00001d028290	73	0	0	0	0	0	0	#N/A	#N/A
Zm00001d028293	1749	9282	8851	6483	22.596	22.881	21.7032	heptahelical protein 4	haemolysin-III, putative, expressed
Zm00001d028294	1380	438	373	159	1.37341	1.24202	0.685614	ARM repeat superfamily protein	U-box domain containing protein, expressed
Zm00001d022704	547	0	0	0	0	0	0	#N/A	#N/A
Zm00001d028295	2992	22	44	8	0.0305456	0.0648741	0.0152747	Low PSII Accumulation 3	expressed protein
Zm00001d028296	1443	6105	5397	4222	18.2457	17.1285	17.352	F-box family protein	OsFBO13 - F-box and other domain containing protein, expressed
Zm00001d028297	3837	1389	2131	487	1.49258	2.43171	0.71965	basic helix-loop-helix (bHLH) DNA-binding superfamily protein	OsFBO13 - F-box and other domain containing protein, expressed
Zm00001d028298	1039	864	773	1184	3.69199	3.50767	6.95753	0	expressed protein
Zm00001d028299	4407	80	110	87	0.0745914	0.108914	0.111551	FAD/NAD(P)-binding oxidoreductase family protein	squalene monooxygenase, putative, expressed
Zm00001d028300	71	0	0	0	0	0	0	#N/A	#N/A
Zm00001d028301	74	0	0	0	0	0	0	#N/A	#N/A
ENSRNA049473755	103	0	1	0	0	1.06637	0	#N/A	#N/A
Zm00001d028302	1183	0	0	0	0	0	0	DNAse I-like superfamily protein	expressed protein
Zm00001d028303	1974	17158	13513	20622	36.757	30.741	60.7521	branched-chain aminotransferase 3	aminotransferase domain containing protein, putative, expressed
Zm00001d028304	1526	2055	1252	1705	5.78445	3.74238	6.59982	homeobox from Arabidopsis thaliana	homeobox associated leucine zipper, putative, expressed
Zm00001d028305	859	0	1	2	0	0.00561246	0.0145361	0	expressed protein
Zm00001d028307	1560	6589	6530	6601	18.1152	19.0647	24.9569	WWE protein-protein interaction domain protein family	ATP8, putative, expressed
Zm00001d022705	617	0	0	0	0	0	0	#N/A	#N/A
Zm00001d028308	1359	352	312	141	1.12214	1.05621	0.61813	0	maf, putative, expressed
Zm00001d028309	1416	479	383	430	1.46091	1.24045	1.80349	Maf-like protein	maf, putative, expressed
Zm00001d028311	1716	346	309	179	0.85949	0.815109	0.611469	MATE efflux family protein	MATE efflux family protein, putative, expressed
Zm00001d028312	1046	2	0	0	0.0084831	0	0	basic helix-loop-helix (bHLH) DNA-binding superfamily protein	helix-loop-helix DNA-binding domain containing protein, expressed
Zm00001d028313	1021	1	5	2	0.00435656	0.0231316	0.011982	jasmonate-zim-domain protein 5	ZIM domain containing protein, putative, expressed
Zm00001d028314	640	2	0	0	0.0148493	0	0	basic helix-loop-helix (bHLH) DNA-binding superfamily protein	helix-loop-helix DNA-binding domain containing protein, expressed
Zm00001d028315	408	0	0	0	0	0	0	basic helix-loop-helix (bHLH) DNA-binding superfamily protein	helix-loop-helix DNA-binding domain containing protein, expressed
Zm00001d028317	3129	1168	1077	1126	1.54837	1.51614	2.05271	Leucine-rich receptor-like protein kinase family protein	receptor protein kinase CLAVATA1 precursor, putative, expressed
Zm00001d022706	433	0	0	0	0	0	0	#N/A	#N/A
Zm00001d028318	702	4	5	2	0.0266451	0.0353688	0.0183208	ubiquitin-specific protease 27	ubiquitin carboxyl-terminal hydrolase domain containing protein, expressed
Zm00001d028319	2074	22	5	25	0.0447435	0.0107987	0.0699205	Protein kinase superfamily protein	protein kinase, putative, expressed
Zm00001d028320	3057	0	4	0	0	0.00576805	0	RPA70-kDa subunit B	retrotransposon protein, putative, unclassified, expressed
Zm00001d028323	2199	16	3	14	0.0306038	0.00609353	0.0368248	Protein of unknown function (DUF604)	fringe-related protein, putative, expressed
Zm00001d028325	2380	216	294	249	0.380367	0.54978	0.602984	Cytochrome P450 superfamily protein	cytochrome P450, putative, expressed
Zm00001d028326	387	0	0	0	0	0	0	Protein of unknown function, DUF593	expressed protein
Zm00001d028327	327	1	7	0	0.0176173	0.130957	0	0	0
Zm00001d028328	658	202	163	416	1.45149	1.24378	4.11067	0	expressed protein
Zm00001d028330	7882	25	22	8	0.0129023	0.0120571	0.00567773	0	0
Zm00001d028331	1765	7408	6741	7521	17.8608	17.259	24.9363	O-Glycosyl hydrolases family 17 protein	glycosyl hydrolases family 17, putative, expressed
Zm00001d028332	7950	14972	13849	5072	7.66001	7.5242	3.5685	coatomer gamma-2 subunit, putative / gamma-2 coat protein, putative / gamma-2 COP, putative	coatomer subunit gamma-1, putative, expressed
Zm00001d028333	661	0	0	0	0	0	0	0	0
Zm00001d028335	4746	7	5	0	0.00605062	0.00458949	0	PIF1 helicase	retrotransposon protein, putative, unclassified, expressed
Zm00001d028336	2128	12	12	0	0.023756	0.025227	0	KDO transferase A	3-deoxy-D-manno-octulosonic-acid transferase, putative, expressed
Zm00001d028337	3834	2	0	0	0.00215087	0	0	0	0
Zm00001d022707	336	0	0	0	0	0	0	#N/A	#N/A
Zm00001d028338	1045	187	167	347	0.794008	0.752996	2.02614	0	expressed protein
Zm00001d028339	7982	15300	13921	8549	7.79605	7.53262	5.99039	0	expressed protein
Zm00001d028340	986	0	0	0	0	0	0	0	0
Zm00001d028341	1978	0	0	1	0	0	0.00293971	0	0
Zm00001d028343	1209	0	0	0	0	0	0	0	F-box domain containing protein, expressed
Zm00001d028344	1772	1877	1873	1182	4.50654	4.77539	3.90259	Cation efflux family protein	cation efflux family protein, putative, expressed
Zm00001d028347	1163	100	195	944	0.377514	0.781736	4.90074	Peroxidase superfamily protein	peroxidase precursor, putative, expressed
Zm00001d028348	1317	12	6	10	0.0395739	0.0210122	0.0453507	Peroxidase superfamily protein	peroxidase precursor, putative, expressed
Zm00001d028349	1393	1584	1277	1290	4.91695	4.20943	5.50664	Peroxidase superfamily protein	peroxidase precursor, putative, expressed
Zm00001d028351	1977	2	5	8	0.00427769	0.0113564	0.0235302	pectin methylesterase 31	cyclin, putative, expressed
Zm00001d028352	3281	770	690	741	0.971997	0.924945	1.28632	LisH and RanBPM domains containing protein	expressed protein
Zm00001d028354	2141	3424	4223	2995	6.73523	8.8213	8.10163	peptide transporter 2	peptide transporter, putative, expressed
Zm00001d028355	4624	2617	2935	1635	2.32306	2.76667	1.99586	peptide transporter 2	peptide transporter PTR2, putative, expressed
Zm00001d028356	522	0	0	0	0	0	0	0	expressed protein
Zm00001d028357	621	2	0	0	0.0153898	0	0	0	tetratricopeptide repeat domain containing protein, expressed
Zm00001d028358	5328	546	476	541	0.419419	0.388289	0.571492	anaphase promoting complex 6	tetratricopeptide repeat domain containing protein, expressed
Zm00001d028359	2900	24958	24328	17305	35.7908	37.0476	34.1264	Endomembrane protein 70 protein family	transmembrane 9 superfamily member, putative, expressed
Zm00001d028360	1209	5273	3550	4427	19.0814	13.6418	22.0302	NAD(P)-linked oxidoreductase superfamily protein	oxidoreductase, aldo/keto reductase family protein, putative, expressed
Zm00001d028361	1551	398	195	68	1.10101	0.572842	0.258687	C2H2-like zinc finger protein	ZOS3-06 - C2H2 zinc finger protein, expressed
Zm00001d028362	543	49	94	241	0.44329	0.903051	2.99823	0	expressed protein
Zm00001d028363	2752	259	257	247	0.392136	0.413203	0.51427	microtubule-associated protein 65-7	microtubule associated protein, putative, expressed
Zm00001d028365	3544	68	94	58	0.0792856	0.116387	0.0929973	cyclin J18	cyclin-J18-like, putative, expressed
Zm00001d028366	2003	38	111	256	0.0801662	0.24867	0.742685	DNAse I-like superfamily protein	endonuclease/exonuclease/phosphatase family domain containing protein, expressed
Zm00001d028367	1986	15519	16097	4501	33.0344	36.3865	13.1755	purple acid phosphatase 3	Ser/Thr protein phosphatase family protein, putative, expressed
Zm00001d028368	1778	221533	161901	35089	529.983	411.307	115.439	Calcineurin-like metallo-phosphoesterase superfamily protein	Ser/Thr protein phosphatase family protein, putative, expressed
Zm00001d028369	2468	6777	6459	7239	11.4907	11.6297	16.8789	hydroxyproline-rich glycoprotein family protein	hydroxyproline-rich glycoprotein family protein, putative, expressed
Zm00001d028370	2631	11437	9923	7754	18.1436	16.7165	16.9158	Protein of unknown function (DUF1423)	potyvirus VPg interacting protein, putative, expressed
Zm00001d028371	660	48	31	108	0.343679	0.235703	1.06339	zinc finger protein 4	ZOS3-07 - C2H2 zinc finger protein, expressed
Zm00001d028372	5817	3723	2943	1180	2.61531	2.1954	1.13991	basic region/leucine zipper transcription factor 16	transcription factor, putative, expressed
Zm00001d028373	5151	1829	1499	1546	1.4542	1.26563	1.69035	translocon at the outer envelope membrane of chloroplasts 34	translocase of chloroplast 34, putative, expressed
Zm00001d028374	1344	5458	7375	4446	17.6092	25.2674	19.7257	CYS, MET, PRO, and GLY protein 1	immediate-early fungal elicitor protein CMPG1, putative, expressed
Zm00001d028375	3785	2096	2413	3678	2.28408	2.79235	5.51173	B-cell receptor-associated 31-like	erwinia induced protein 2, putative, expressed
Zm00001d028376	72	0	0	0	0	0	0	#N/A	#N/A
Zm00001d028377	603	472	504	457	3.76172	4.26547	5.00861	Small nuclear ribonucleoprotein family protein	LSM domain containing protein, expressed
Zm00001d028378	311	2	2	2	0.0378938	0.0402403	0.0521106	S-formylglutathione hydrolase	S-formylglutathione hydrolase, putative, expressed
Zm00001d028379	903	0	0	0	0	0	0	P450 reductase 2	NADPH reductase, putative, expressed
Zm00001d028380	3206	6230	5231	2509	8.05418	7.18143	4.46058	TSL-kinase interacting protein 1	myb/SANT domain protein, putative, expressed
Zm00001d028382	828	0	0	0	0	0	0	RAB GTPase homolog G3B	ras-related protein, putative, expressed
Zm00001d028384	1960	1041	853	1760	2.24688	1.9551	5.22394	Ribosomal protein L7Ae/L30e/S12e/Gadd45 family protein	ribosomal protein L7Ae, putative, expressed
Zm00001d028385	1853	2650	2311	1529	6.06863	5.62002	4.81515	0	expressed protein
Zm00001d028386	3125	7796	8548	6677	10.3485	12.0493	12.1883	Protein kinase protein with adenine nucleotide alpha hydrolases-like domain	protein kinase family protein, putative, expressed
Zm00001d028388	1998	199	92	34	0.420923	0.206647	0.0988975	Tetratricopeptide repeat (TPR)-like superfamily protein	pentatricopeptide, putative, expressed
Zm00001d028389	771	851	754	882	5.08669	4.78596	7.24988	0	expressed protein
Zm00001d028390	945	0	0	0	0	0	0	signal recognition particle binding	F-box protein At-B, putative, expressed
Zm00001d028391	2385	801	348	362	1.40744	0.649337	0.87471	subtilisin-like serine protease 2	OsSub28 - Putative Subtilisin homologue, expressed
Zm00001d028392	1038	6533	4693	6717	27.9461	21.3183	39.5131	actin depolymerizing factor 5	actin-depolymerizing factor, putative, expressed
Zm00001d028393	597	2	1	0	0.0161315	0.00856521	0	N-acetylglucosamine-1-phosphate uridylyltransferase 2	UTP--glucose-1-phosphate uridylyltransferase, putative, expressed
Zm00001d028394	655	2	3	2	0.0144487	0.0230151	0.0198695	D-cysteine desulfhydrase	1-aminocyclopropane-1-carboxylate deaminase, putative, expressed
Zm00001d028395	453	4	0	0	0.045387	0	0	Aldolase superfamily protein	fructose-bisphospate aldolase isozyme, putative, expressed
Zm00001d028396	3479	7964	7542	9662	9.46431	9.51781	15.79	regulatory particle non-ATPase 10	26S proteasome non-ATPase regulatory subunit 4, putative, expressed
Zm00001d028397	6521	9204	8249	3031	5.7568	5.47896	2.60704	acyl-CoA-binding domain 3	acyl CoA binding protein, putative, expressed
Zm00001d028398	3092	40	34	44	0.0536819	0.0484551	0.081204	Glycosyl hydrolase family 10 protein	glycosyl hydrolase family 10 protein, putative, expressed
Zm00001d022708	1170	0	0	0	0	0	0	#N/A	#N/A
Zm00001d022709	328	0	0	0	0	0	0	#N/A	#N/A
Zm00001d028399	1705	120	136	447	0.300131	0.361211	1.53742	Pathogenesis-related thaumatin superfamily protein	thaumatin, putative, expressed
Zm00001d028400	1601	906	825	6049	2.42289	2.34289	22.2457	Pathogenesis-related thaumatin superfamily protein	thaumatin-like protein 1 precursor, putative, expressed
Zm00001d022710	1506	0	0	0	0	0	0	#N/A	#N/A
Zm00001d028401	2517	689	346	98	1.14456	0.610361	0.223873	like AUXIN RESISTANT 2	transmembrane amino acid transporter protein, putative, expressed
Zm00001d028402	698	0	0	0	0	0	0	gamma-glutamyl hydrolase 3	gamma-glutamyl hydrolase precursor, putative, expressed
Zm00001d028404	473	601	782	1707	6.45472	8.91872	25.2112	Chaperone DnaJ-domain superfamily protein	heat shock protein DnaJ, putative, expressed
Zm00001d028405	1111	12	32	18	0.0476294	0.134877	0.098248	0	0
Zm00001d028406	1644	4470	5038	8266	11.6213	13.909	29.5528	3-ketoacyl-CoA synthase 1	3-ketoacyl-CoA synthase, putative, expressed
Zm00001d028408	1032	41	52	140	0.176513	0.237733	0.828854	heat shock protein 21	hsp20/alpha crystallin family protein, putative, expressed
Zm00001d028409	2456	10	2	0	0.0170418	0.00361941	0	TCP-1/cpn60 chaperonin family protein	expressed protein
Zm00001d028410	1501	4	2	0	0.0114601	0.00608484	0	Glycosyl hydrolase superfamily protein	glycosyl hydrolases family 17, putative, expressed
Zm00001d028412	6485	2405	1013	492	1.51273	0.676624	0.425567	Plant protein of unknown function (DUF869)	plant protein of unknown function DUF869 domain containing protein, expressed
Zm00001d028413	1338	292	114	10	0.946643	0.392465	0.0445821	LOB domain-containing protein 18	DUF260 domain containing protein, putative, expressed
Zm00001d028414	3613	293	264	383	0.33492	0.320457	0.602044	Double Clp-N motif protein	ATP-dependent Clp protease ATP-binding subunit, putative, expressed
Zm00001d028415	5532	2472	2116	924	1.82761	1.66128	0.939429	0	expressed protein
Zm00001d028416	1768	1343	1465	1316	3.23217	3.74411	4.35543	ACT domain repeat 8	ACT domain containing protein, expressed
Zm00001d028417	4727	14839	13007	5592	12.8791	11.9881	6.67429	autophagy 9 (APG9)	autophagy protein 9, putative, expressed
Zm00001d028419	1630	337	431	1886	0.884157	1.2008	6.80453	cytochrome P450, family 76, subfamily C, polypeptide 1	cytochrome P450, putative, expressed
Zm00001d022711	413	0	0	0	0	0	0	#N/A	#N/A
Zm00001d028422	1554	449	390	135	1.23953	1.14332	0.51251	Tetratricopeptide repeat (TPR)-like superfamily protein	pentatricopeptide, putative, expressed
Zm00001d028423	1735	0	0	0	0	0	0	0	expressed protein
Zm00001d028424	3845	995	775	694	1.06692	0.882472	1.02335	Class I peptide chain release factor	immature colon carcinoma transcript 1 protein precursor, putative, expressed
Zm00001d028425	3839	1394	1146	498	1.49715	1.30701	0.735511	nucleotide-sensitive chloride conductance regulator (ICln) family protein	nucleotide-sensitive chloride conductance regulator containing protein, expressed
Zm00001d028426	827	1029	1260	2664	5.67752	7.38255	20.2132	Ribosomal protein S10p/S20e family protein	S10/S20 domain containing ribosomal protein, putative, expressed
Zm00001d028427	1440	329	250	246	0.985466	0.795204	1.0133	UDP-D-glucuronate 4-epimerase 2	UDP-glucuronate 4-epimerase, putative, expressed
Zm00001d028428	1769	12359	10668	2162	29.7263	27.2479	7.15107	Calcium-binding EF-hand family protein	calcium-binding EF hand family protein, putative, expressed
Zm00001d028429	3655	46	18	28	0.0519602	0.0215913	0.0434938	Abscisic acid-responsive (TB2/DP1, HVA22) family protein	HVA22, putative, expressed
Zm00001d028431	1623	109	136	48	0.287287	0.380646	0.173975	0	expressed protein
Zm00001d028432	738	2	2	0	0.012572	0.0133505	0	nuclear factor Y, subunit C4	core histone H2A/H2B/H3/H4, putative, expressed
Zm00001d028433	954	0	0	0	0	0	0	0	retrotransposon protein, putative, Ty3-gypsy subclass, expressed
Zm00001d028434	549	210	135	50	1.87448	1.27964	0.613747	cryptochrome 1	FAD binding domain of DNA photolyase domain containing protein, expressed
Zm00001d028436	3101	33801	35671	22171	45.2265	50.6841	40.7949	vacuolar proton ATPase A3	vacuolar ATP synthase 98 kDa subunit, putative, expressed
Zm00001d028437	1857	0	2	2	0	0.00485264	0.00628409	Calcium-dependent lipid-binding (CaLB domain) family protein	C2 domain containing protein, expressed
Zm00001d028438	6204	15596	15488	5344	10.2613	10.8212	4.83518	SEC7-like guanine nucleotide exchange family protein	guanine nucleotide exchange family protein, putative, expressed
Zm00001d028439	2046	1950	1775	1016	4.02294	3.88866	2.88243	Protein kinase superfamily protein	protein kinase, putative, expressed
Zm00001d022712	301	11	3	45	0.218734	0.0633486	1.23053	#N/A	#N/A
Zm00001d028440	996	24	37	116	0.107472	0.175945	0.714327	alpha/beta-Hydrolases superfamily protein	gibberellin receptor GID1L2, putative, expressed
Zm00001d028441	686	0	0	0	0	0	0	NSP-interacting kinase 1	BRASSINOSTEROID INSENSITIVE 1-associated receptor kinase 1 precursor, putative, expressed
Zm00001d028443	2473	13850	9996	4909	23.4338	17.9603	11.422	long-chain base1	serine palmitoyltransferase 1, putative, expressed
Zm00001d028445	869	94	40	1130	0.490356	0.221583	8.10624	RAD-like 6	MYB-like transcription factor DIVARICATA, putative, expressed
Zm00001d028447	1590	1079	1375	151	2.90682	3.93362	0.559411	Protein kinase superfamily protein	AGC_PVPK_like_kin82y.8 - ACG kinases include homologs to PKA, PKG and PKC, expressed
Zm00001d028450	2019	5189	3859	4282	10.8557	8.57316	12.319	0	ufm1-conjugating enzyme 1, putative, expressed
Zm00001d028451	993	1170	1267	1334	5.25682	6.04514	8.24233	0	expressed protein
Zm00001d028452	1743	0	0	1	0	0	0.00335993	glyoxal oxidase-related protein	glyoxal oxidase-related, putative, expressed
Zm00001d028453	5209	730	747	1679	0.573821	0.623544	1.81494	Cytochrome c oxidase biogenesis protein Cmc1-like	expressed protein
Zm00001d028454	1785	47	22	34	0.111973	0.0556586	0.111392	receptor lectin kinase	lectin-like receptor kinase, putative, expressed
Zm00001d028455	1956	0	0	0	0	0	0	Concanavalin A-like lectin protein kinase family protein	lectin-like receptor kinase, putative, expressed
Zm00001d028456	2202	1639	2116	2124	3.1305	4.29184	5.57888	Regulator of Vps4 activity in the MVB pathway protein	DUF292 domain containing protein, expressed
Zm00001d028457	1359	6	6	4	0.0191274	0.0203118	0.0175356	Regulator of Vps4 activity in the MVB pathway protein	DUF292 domain containing protein, expressed
Zm00001d028458	276	28	46	327	0.635418	1.10854	10.2048	LYR family of Fe/S cluster biogenesis protein	LYR motif containing protein, putative, expressed
Zm00001d028461	1008	0	0	0	0	0	0	Tubulin/FtsZ family protein	expressed protein
Zm00001d022713	664	0	0	0	0	0	0	#N/A	#N/A
Zm00001d028463	1318	845	717	1142	2.78437	2.5089	5.1748	0	expressed protein
Zm00001d028464	13851	3218	3118	1322	0.939928	0.967113	0.531003	Rho GTPase activation protein (RhoGAP) with PH domain	pleckstrin homology domain-containing protein-related taxo, putative, expressed
Zm00001d028465	1084	37	64	222	0.150883	0.277147	1.24494	Ankyrin repeat family protein	expressed protein
Zm00001d028467	477	12	13	30	0.127516	0.146696	0.43839	0	expressed protein
Zm00001d028469	636	49	19	68	0.366519	0.15092	0.699465	0	expressed protein
Zm00001d028470	600	0	4	8	0	0.0340557	0.0882031	phosphatidylserine decarboxylase 2	phosphatidylserine decarboxylase, putative, expressed
Zm00001d022714	536	0	0	0	0	0	0	#N/A	#N/A
Zm00001d028471	2766	15098	7546	1650	22.739	12.0687	3.41737	phosphoenolpyruvate carboxykinase 1	phosphoenolpyruvate carboxykinase, putative, expressed
Zm00001d028472	3209	9115	6941	2214	11.7726	9.51982	3.93232	FAR1-related sequence 12	FAR1 family protein, expressed
Zm00001d028473	1470	96	79	74	0.28126	0.245786	0.298144	Protein of unknown function (DUF3353)	expressed protein
Zm00001d028474	6060	1663	886	450	1.12059	0.633989	0.416989	beta-galactosidase 8	beta-galactosidase precursor, putative, expressed
Zm00001d028475	1960	2560	1831	669	5.52546	4.19671	1.98569	RING/U-box superfamily protein	Zinc finger, C3HC4 type domain containing protein, expressed
Zm00001d028477	1870	36768	36926	19099	83.3923	88.9367	59.5695	chorismate synthase, putative / 5-enolpyruvylshikimate-3-phosphate phospholyase, putative	chorismate synthase 2, chloroplast precursor, putative, expressed
Zm00001d028478	74	84	67	25	0	0	0	#N/A	#N/A
Zm00001d028480	521	0	0	0	0	0	0	0	0
Zm00001d028481	4559	25881	24461	10124	23.3088	23.3941	12.5386	TOPLESS-related 1	lissencephaly type-1-like homology motif, putative, expressed
Zm00001d028482	1942	2820	2466	1919	6.14608	5.70736	5.7515	patatin-like protein 6	PLA IIIA/PLP7, putative, expressed
Zm00001d028484	3807	191	51	3	0.206904	0.0586675	0.00446903	NB-ARC domain-containing disease resistance protein	NB-ARC/LRR disease resistance protein, putative, expressed
Zm00001d028485	6665	1172	1062	840	0.716971	0.689907	0.706659	0	AGAP008572-PA, putative, expressed
Zm00001d028486	982	2	2	28	0.00909796	0.00966132	0.175158	plantacyanin	plastocyanin-like domain containing protein, putative, expressed
Zm00001d028488	826	503	499	111	2.77913	2.92775	0.843374	ethylene induced calmodulin binding protein	calmodulin-binding transcription activator 2, putative, expressed
Zm00001d028489	590	0	0	0	0	0	0	Protein kinase superfamily protein	ABC1 family domain containing protein, putative, expressed
Zm00001d028490	5836	9719	8137	4404	6.80474	6.04988	4.24027	HCP-like superfamily protein	Sel1 repeat domain containing protein, putative, expressed
Zm00001d028493	4822	2628	2444	1157	2.23502	2.20724	1.35315	0	GA17271-PA, putative, expressed
Zm00001d028494	308	0	0	0	0	0	0	0	0
Zm00001d028495	2025	0	0	0	0	0	0	Dynamin related protein 4C	dynamin family protein, putative, expressed
Zm00001d028496	420	0	0	0	0	0	0	alfin-like 6	PHD finger protein, putative, expressed
Zm00001d028497	1875	6	6	4	0.0135701	0.0144104	0.0124408	Dynamin related protein 4C	dynamin family protein, putative, expressed
Zm00001d028498	1431	4	6	0	0.0120623	0.0192138	0	B-block binding subunit of TFIIIC	transcription factor-related, putative, expressed
Zm00001d028499	3354	0	2	0	0	0.00262087	0	PIF1 helicase	retrotransposon protein, putative, unclassified, expressed
Zm00001d028500	1138	0	0	0	0	0	0	0	expressed protein
Zm00001d028501	500	0	3	0	0	0.0319113	0	lon protease 1	OsLonP3 - Putative Lon protease homologue, expressed
Zm00001d028502	492	94	64	68	0.960749	0.694632	0.955758	Melibiase family protein	alpha-galactosidase precursor, putative, expressed
Zm00001d028503	360	0	0	0	0	0	0	0	0
Zm00001d028504	1219	2	0	1	0.00717276	0	0.00493189	basic helix-loop-helix (bHLH) DNA-binding superfamily protein	basic helix-loop-helix, putative, expressed
Zm00001d028505	1150	23	16	167	0.0879022	0.0649358	0.877698	Phospholipase A2 family protein	phospholipase A2, putative, expressed
Zm00001d028508	1164	0	0	0	0	0	0	sucrose synthase 5	sucrose synthase, putative, expressed
Zm00001d028509	1241	8019	6883	6308	28.2052	25.7086	30.511	Chaperone DnaJ-domain superfamily protein	heat shock protein DnaJ, putative, expressed
Zm00001d028510	1146	115	83	361	0.44119	0.338142	1.90455	Protein of unknown function (DUF3049)	expressed protein
Zm00001d028511	6566	8209	8052	3435	5.09873	5.3109	2.93397	ARM repeat superfamily protein	HEAT repeat family protein, putative, expressed
Zm00001d028512	2440	26	26	10	0.0446115	0.0473739	0.0235956	phosphatidylinositol-4-phosphate 5-kinase 2	phosphatidylinositol-4-phosphate 5-kinase, putative, expressed
Zm00001d028513	1174	1635	1478	1441	6.10919	5.86453	7.40435	partner of Y14-MAGO	wibg, putative, expressed
Zm00001d028514	2629	1617	1507	799	2.56723	2.54074	1.74445	MAPK/ERK kinase kinase 1	STE_MEKK_ste11_MAP3K.12 - STE kinases include homologs to sterile 7, sterile 11 and sterile 20 from yeast, expressed
Zm00001d028515	1103	5710	5091	7733	22.8443	21.629	42.5447	novel cap-binding protein	eukaryotic translation initiation factor, putative, expressed
Zm00001d028517	330	0	0	2	0	0	0.0478244	Proteasome component (PCI) domain protein	proteasome subunit, putative, expressed
Zm00001d028518	1095	0	0	0	0	0	0	0	0
Zm00001d028519	4074	0	0	0	0	0	0	PIF1 helicase	expressed protein
Zm00001d028520	1758	0	0	0	0	0	0	0	ulp1 protease family, C-terminal catalytic domain containing protein, expressed
Zm00001d028521	533	10	13	24	0.0925518	0.127768	0.305459	cell division control 2	cyclin-dependent kinase A-1, putative, expressed
Zm00001d028522	1644	637	822	1279	1.6561	2.2694	4.57271	Late embryogenesis abundant (LEA) hydroxyproline-rich glycoprotein family	harpin-induced protein 1 domain containing protein, expressed
Zm00001d028523	909	0	0	0	0	0	0	0	0
Zm00001d028524	705	0	2	2	0	0.0140775	0.0182301	Integrase-type DNA-binding superfamily protein	AP2 domain containing protein, expressed
Zm00001d028525	5215	0	0	0	0	0	0	PIF1 helicase	retrotransposon protein, putative, unclassified, expressed
Zm00001d028526	1695	247	368	377	0.62164	0.983518	1.30479	GRAS family transcription factor	nodulation-signaling pathway 2 protein, putative, expressed
Zm00001d028527	1294	0	0	0	0	0	0	0	AGAP000951-PA, putative, expressed
Zm00001d028528	4620	6174	8088	4068	5.48538	7.63087	4.97025	phosphate transporter 3;1	phosphate carrier protein, mitochondrial precursor, putative, expressed
Zm00001d028529	1287	2550	2351	3779	8.62181	8.44118	17.5708	hydroxyproline-rich glycoprotein family protein	splicing factor 3A subunit 2, putative, expressed
Zm00001d028530	1429	0	0	0	0	0	0	Transducin/WD40 repeat-like superfamily protein	mitotic checkpoint protein, putative, expressed
Zm00001d028531	845	2191	2488	4266	11.7972	14.2259	31.5874	glycine-rich protein	expressed protein
Zm00001d028532	1322	3557	3058	3457	11.6824	10.6654	15.6137	S-ribonuclease binding protein 1	S-RNase-binding protein, putative, expressed
Zm00001d028533	2523	4314	4100	2280	7.14862	7.2147	5.19558	Calcium-binding tetratricopeptide family protein	uncharacterized TPR repeat-containing protein, putative, expressed
Zm00001d028534	6018	1774	1846	1086	1.20387	1.3303	1.01347	LAG1 homologue 2	ASC1, putative, expressed
Zm00001d028535	2303	5728	5902	3620	10.4392	11.4223	9.07253	Protein kinase superfamily protein	tyrosine protein kinase domain containing protein, putative, expressed
Zm00001d028536	4287	55750	38019	18390	53.4703	38.7223	24.2553	anthranilate synthase 2	anthranilate synthase component I-1, chloroplast precursor, putative, expressed
Zm00001d028537	1389	0	0	4	0	0	0.0171278	zinc finger (C2H2 type) family protein	ZOS3-08 - C2H2 zinc finger protein, expressed
Zm00001d028538	8782	466	579	436	0.215571	0.28443	0.277363	P-loop containing nucleoside triphosphate hydrolases superfamily protein	AAA-type ATPase family protein, putative, expressed
Zm00001d028539	1605	1792	1879	1430	4.77956	5.32193	5.24497	sulfoquinovosyldiacylglycerol 2	glycosyl transferase, group 1 domain containing protein, expressed
Zm00001d028540	1450	1737	1285	1113	5.16439	4.05709	4.55063	JOSEPHIN-like protein	josephin, putative, expressed
Zm00001d028541	489	0	6	2	0	0.0656227	0.0283268	Ribosomal protein S25 family protein	40S ribosomal protein S25, putative, expressed
Zm00001d028542	4404	14084	11407	6156	13.141	11.3023	7.89873	Mitochondrial substrate carrier family protein	mitochondrial carrier protein, putative, expressed
Zm00001d028543	2367	5901	4908	2458	10.451	9.23057	5.98646	RNI-like superfamily protein	coronatine-insensitive protein, putative, expressed
Zm00001d028546	6888	18172	17440	5635	10.7516	10.9574	4.58479	SH3 domain-containing protein	SH3 domain containing protein, expressed
Zm00001d028547	408	673	545	769	8.74845	7.52324	13.7467	Protein of unknown function (DUF962)	membrane protein, putative, expressed
Zm00001d028548	940	176	15	34	0.840604	0.0760786	0.223313	maternal effect embryo arrest 59	expressed protein
Zm00001d028549	2375	492	416	585	0.868295	0.779629	1.41976	Cysteine proteinases superfamily protein	OTU-like cysteine protease family protein, putative, expressed
Zm00001d028550	1530	2952	2105	3211	8.28612	6.27451	12.3946	GATA type zinc finger transcription factor family protein	OsWLIM2 - LIM domain protein, putative actin-binding protein and transcription factor, expressed
Zm00001d028552	669	0	0	0	0	0	0	EIN3-binding F box protein 1	OsFBL30 - F-box domain and LRR containing protein, expressed
Zm00001d028554	2657	327	428	288	0.513478	0.713691	0.621904	cytosolic enolase	enolase, putative, expressed
Zm00001d028555	477	0	0	0	0	0	0	HSP20-like chaperones superfamily protein	hsp20/alpha crystallin family protein, putative, expressed
Zm00001d022715	4062	0	0	0	0	0	0	#N/A	#N/A
Zm00001d028556	560	0	1	0	0	0.00925265	0	cytosolic enolase	enolase, putative, expressed
Zm00001d028557	477	1035	1562	1210	10.9982	17.6261	17.6817	HSP20-like chaperones superfamily protein	hsp20/alpha crystallin family protein, putative, expressed
Zm00001d028558	5559	3072	2647	1920	2.25997	2.06789	1.94241	SH3 domain-containing protein	src homology-3 domain protein 3, putative, expressed
Zm00001d028560	7434	2723	1918	898	1.49115	1.11536	0.676251	Leucine-rich repeat protein kinase family protein	BRASSINOSTEROID INSENSITIVE 1-associated receptor kinase 1 precursor, putative, expressed
Zm00001d028561	480	111	190	1237	1.17023	2.12714	17.934	HSP20-like chaperones superfamily protein	hsp20/alpha crystallin family protein, putative, expressed
Zm00001d028562	1483	2	0	10	0.00580455	0	0.0399113	high cyclic electron flow 1	fructose-1,6-bisphosphatase, putative, expressed
Zm00001d028563	1049	0	0	0	0	0	0	0	0
Zm00001d028564	639	0	0	0	0	0	0	0	0
Zm00001d028565	1895	810	992	1302	1.81156	2.35598	4.00439	Protein of unknown function (DUF620)	expressed protein
Zm00001d028566	4800	6219	5208	1983	5.3138	4.7255	2.33004	Protein of unknown function (DUF3527)	expressed protein
Zm00001d028567	1794	0	0	0	0	0	0	DA1-related protein 2	LIM domain-containing protein, putative, expressed
Zm00001d028568	2161	9455	8517	9880	18.4182	17.6183	26.4667	type one serine/threonine protein phosphatase 4	Ser/Thr protein phosphatase family protein, putative, expressed
Zm00001d028569	4471	6138	7055	4645	5.63925	6.8831	5.86864	myosin heavy chain-related	myosin heavy chain-related, putative, expressed
Zm00001d028570	2950	8903	6623	3795	12.5434	9.90888	7.35269	Protein kinase superfamily protein	CAMK_CAMK_like_ULKh_APGy.2 - CAMK includes calcium/calmodulin depedent protein kinases, expressed
Zm00001d028571	2337	4828	4129	2802	8.66526	7.86959	6.91575	digalactosyl diacylglycerol deficient 2	digalactosyldiacylglycerol synthase, chloroplast precursor, putative, expressed
Zm00001d028572	2429	7332	10335	16488	12.6398	18.92	39.088	Glucose-1-phosphate adenylyltransferase family protein	mannose-1-phosphate guanyltransferase, putative, expressed
Zm00001d028574	1784	6131	5139	3231	14.6152	13.0091	10.5918	highly ABA-induced PP2C gene 2	protein phosphatase 2C, putative, expressed
Zm00001d028575	1084	4251	3498	2982	17.3352	15.1478	16.7226	NAD(P)-binding Rossmann-fold superfamily protein	oxidoreductase, short chain dehydrogenase/reductase family domain containing protein, expressed
Zm00001d028576	2305	749	522	325	1.3638	1.00933	0.813784	Protein of unknown function (DUF604)	fringe-related protein, putative, expressed
Zm00001d028577	822	4772	4544	7305	26.5116	26.8082	55.8102	AT-hook motif nuclear-localized protein 20	DNA binding protein, putative, expressed
Zm00001d028579	8005	11064	10354	5062	5.62121	5.58623	3.53669	splicing factor PWI domain-containing protein	0
Zm00001d028580	495	0	0	0	0	0	0	0	0
Zm00001d028582	504	8	12	12	0.0793432	0.126384	0.163666	calmodulin-domain protein kinase 5	CAMK_CAMK_like.27 - CAMK includes calcium/calmodulin depedent protein kinases, expressed
Zm00001d028584	477	5506	3619	1001	58.5085	40.838	14.6276	0	expressed protein
Zm00001d028585	1880	33	26	0	0.074426	0.0622697	0	RNApolymerase sigma subunit 2	RNA polymerase sigma factor, putative, expressed
Zm00001d028586	3152	2282	2095	1227	3.00236	2.92701	2.21998	translocon at the outer envelope membrane of chloroplasts 75-III	outer membrane protein, OMP85 family, putative, expressed
Zm00001d028587	1371	68	37	18	0.214732	0.124074	0.0781658	Tetratricopeptide repeat (TPR)-like superfamily protein	pentatricopeptide, putative, expressed
Zm00001d028588	1916	300	252	161	0.663194	0.591579	0.489443	Fes1A	expressed protein
Zm00001d028589	72	0	0	0	0	0	0	#N/A	#N/A
Zm00001d028590	837	5557	6433	7476	30.2453	37.1813	55.9557	RING-H2 finger C2A	zinc finger family protein, putative, expressed
Zm00001d028591	1365	2	1	0	0.00634557	0.00336925	0	Eukaryotic aspartyl protease family protein	aspartic proteinase nepenthesin precursor, putative, expressed
Zm00001d028592	447	0	0	0	0	0	0	0	retrotransposon protein, putative, unclassified, expressed
Zm00001d028593	1618	842	841	698	2.22653	2.36159	2.53822	RING/U-box superfamily protein	zinc finger, C3HC4 type domain containing protein, expressed
Zm00001d028594	696	49	36	25	0.329683	0.257214	0.231311	PLATZ transcription factor family protein	zinc-binding protein, putative, expressed
Zm00001d028595	681	0	0	0	0	0	0	BRI1 suppressor 1 (BSU1)-like 3	serine/threonine-protein phosphatase BSL2, putative, expressed
Zm00001d028596	1346	1791	1632	1439	5.76904	5.5824	6.3742	0	expressed protein
Zm00001d028597	3001	5866	5221	3696	8.11931	7.67403	7.03503	N2,N2-dimethylguanosine tRNA methyltransferase	N-dimethylguanosine tRNA methyltransferase, putative, expressed
Zm00001d028598	300	327	137	73	6.53471	2.90731	2.00613	ROTUNDIFOLIA like 8	expressed protein
Zm00001d028599	2106	94	24	101	0.188129	0.0510071	0.277975	laccase 17	laccase precursor protein, putative, expressed
Zm00001d028601	1552	7787	6509	21476	21.5268	19.108	81.6431	Haloacid dehalogenase-like hydrolase (HAD) superfamily protein	haloacid dehalogenase-like hydrolase family protein, putative, expressed
Zm00001d022716	692	0	0	0	0	0	0	#N/A	#N/A
Zm00001d022717	703	0	0	2	0	0	0.0182905	#N/A	#N/A
Zm00001d028603	5040	6783	6015	4043	5.51419	5.19264	4.51981	GRAS family transcription factor	SCARECROW, putative, expressed
Zm00001d028604	517	6	6	3	0.0576567	0.0612269	0.0396439	protein phosphatase 2A-4	OsPP2Ac-2 - Phosphatase 2A isoform 2 belonging to family 2, expressed
Zm00001d028605	897	0	0	0	0	0	0	0	expressed protein
Zm00001d022718	656	139	135	198	1.00238	1.03382	1.96355	#N/A	#N/A
Zm00001d028606	3100	23480	24300	21461	31.4273	34.5388	39.5017	Oxysterol-binding family protein	oxysterol-binding protein, putative, expressed
Zm00001d022719	387	0	0	0	0	0	0	#N/A	#N/A
Zm00001d028608	4799	29502	33888	15223	25.2132	30.755	17.891	TRF-like 2	initiator-binding protein, putative, expressed
Zm00001d028609	1418	0	0	0	0	0	0	cobalt ion binding	snRK1-interacting protein 1, putative, expressed
Zm00001d028611	2208	564	482	198	1.07418	0.97485	0.518585	glucan synthase-like 1	1,3-beta-glucan synthase component, putative, expressed
Zm00001d028612	1335	3221	2985	3668	10.4676	10.3013	16.3924	0	expressed protein
Zm00001d028613	1668	4274	3336	2487	10.9417	9.06923	8.75557	Protein kinase superfamily protein	protein kinase APK1A, chloroplast precursor, putative, expressed
Zm00001d028615	2205	641	527	108	1.22257	1.06738	0.283268	pol-like 5	protein phosphatase 2C, putative, expressed
Zm00001d028616	1873	167	71	118	0.378127	0.170715	0.367418	XB3 ortholog 1 in Arabidopsis thaliana	ankyrin repeat family protein, putative, expressed
Zm00001d028617	204	0	0	0	0	0	0	0	expressed protein
Zm00001d028618	1642	0	2	6	0	0.00552881	0.0214791	RAD3-like DNA-binding helicase protein	helicase, putative, expressed
Zm00001d028619	4591	6092	6389	4547	5.44747	6.06681	5.59135	DHHC-type zinc finger family protein	DHHC zinc finger domain containing protein, expressed
Zm00001d028620	1920	5767	4819	2806	12.7208	11.2879	8.51156	epsin N-terminal homology (ENTH) domain-containing protein / clathrin assembly protein-related	clathrin assembly protein, putative, expressed
Zm00001d028621	5402	1164	931	262	0.88167	0.748851	0.272905	hAT transposon superfamily protein	hAT dimerisation domain-containing protein, putative, expressed
Zm00001d022720	847	2	2	0	0.01074	0.011405	0	#N/A	#N/A
Zm00001d028622	1786	1627	1783	3646	3.87389	4.5082	11.938	ribosomal protein 1	ribosomal protein L3, putative, expressed
Zm00001d028623	4272	2455	2108	1426	2.36308	2.15471	1.88757	plant U-box 13	spotted leaf 11, putative, expressed
Zm00001d028624	213	0	0	0	0	0	0	Protein phosphatase 2C family protein	protein phosphatase 2C, putative, expressed
Zm00001d028625	1516	12	28	60	0.0340162	0.084286	0.233891	OBF-binding protein 3	dof zinc finger domain containing protein, putative, expressed
Zm00001d028627	3895	96	132	117	0.101583	0.148325	0.170252	0	retrotransposon protein, putative, unclassified, expressed
Zm00001d028630	2070	41831	104589	67558	85.2484	226.343	189.331	Heat shock protein 70 (Hsp 70) family protein	DnaK family protein, putative, expressed
Zm00001d028631	1580	5829	5068	3327	15.8093	14.5965	12.4088	0	expressed protein
Zm00001d028632	704	1	0	0	0.00663925	0	0	0	0
Zm00001d028633	3866	1	0	0	0.0010663	0	0	0	0
Zm00001d028635	756	0	0	0	0	0	0	phosphofructokinase 6	6-phosphofructokinase, putative, expressed
Zm00001d028639	1767	63	59	79	0.151712	0.150877	0.261615	heat shock cognate protein 70-1	DnaK family protein, putative, expressed
Zm00001d028640	1194	70	50	10	0.256778	0.19477	0.0504449	RNA-directed DNA polymerase (reverse transcriptase)-related family protein	OsFBL31 - F-box domain and LRR containing protein, expressed
Zm00001d028641	1350	537	623	1144	1.72422	2.12421	5.05127	0	expressed protein
Zm00001d028642	1599	119	84	181	0.318662	0.238866	0.666529	Core-2/I-branching beta-1,6-N-acetylglucosaminyltransferase family protein	N-acetylglucosaminyltransferase, putative, expressed
Zm00001d028643	1602	17320	15133	7322	46.2875	42.947	26.9093	HSP20-like chaperones superfamily protein	SLT1 protein, putative, expressed
Zm00001d028645	429	0	0	0	0	0	0	0	0
Zm00001d028646	1084	10	8	2	0.0407792	0.0346434	0.0112157	U5 small nuclear ribonucleoprotein helicase	DEAD/DEAH box helicase domain containing protein, expressed
Zm00001d028647	783	73	14	2	0.428688	0.087305	0.0161512	dessication-induced 1VOC superfamily protein	glyoxalase family protein, putative, expressed
Zm00001d028649	3075	5676	5928	3806	7.66097	8.49655	7.06427	Ankyrin repeat family protein	cadmium tolerance factor, putative, expressed
Zm00001d028650	74	0	0	0	0	0	0	#N/A	#N/A
Zm00001d028651	1008	1814	2183	2938	8.01582	10.2437	17.8533	receptor-like protein kinase-related family protein	cysteine-rich repeat secretory protein 55 precursor, putative, expressed
Zm00001d028652	807	0	0	0	0	0	0	0	PIF-like orf1, putative, expressed
Zm00001d028653	2212	8963	12050	22050	17.0384	24.3251	57.6422	UDP-XYL synthase 6	NAD dependent epimerase/dehydratase family domain containing protein, expressed
Zm00001d028654	2961	1066	753	304	1.49611	1.12226	0.586726	rhamnose biosynthesis 1	NAD dependent epimerase/dehydratase family domain containing protein, expressed
Zm00001d028655	2142	5589	4674	4493	10.9885	9.7586	12.1479	RNA-binding (RRM/RBD/RNP motifs) family protein	RNA recognition motif containing protein, putative, expressed
Zm00001d028656	1898	15571	14330	10677	34.7664	33.9768	32.7831	ARF-GAP domain 7	GTPase-activating protein, putative, expressed
Zm00001d028657	665	0	0	0	0	0	0	0	0
Zm00001d028658	258	0	0	0	0	0	0	Tetratricopeptide repeat (TPR)-like superfamily protein	thylakoid lumenal protein, putative, expressed
Zm00001d028659	928	242	237	269	1.17256	1.21944	1.79238	ubiquitin-specific protease 14	ubiquitin carboxyl-terminal hydrolase 14, putative, expressed
Zm00001d028660	5116	6086	5831	1856	4.87262	4.95754	2.04346	0	expressed protein
Zm00001d028661	801	474	475	754	2.71216	2.88618	5.93288	RNA-binding (RRM/RBD/RNP motifs) family protein	RNA recognition motif containing protein, putative, expressed
Zm00001d028662	5125	4446	4057	2481	3.55322	3.4431	2.72669	arginine biosynthesis protein ArgJ family	arginine biosynthesis bifunctional protein argJ 1, putative, expressed
Zm00001d028664	1464	71	131	216	0.20893	0.40936	0.874083	basic helix-loop-helix (bHLH) DNA-binding superfamily protein	bHelix-loop-helix transcription factor, putative, expressed
Zm00001d028665	804	709	658	658	4.03954	3.98111	5.15547	0	expressed protein
Zm00001d028667	549	2004	2446	7059	17.8879	23.1852	86.6487	C2H2-type zinc finger family protein	ZOS3-09 - C2H2 zinc finger protein, expressed
Zm00001d028668	1243	2756	2618	2796	9.67671	9.76137	13.5003	phosphoinositide binding	zinc finger, C3HC4 type domain containing protein, expressed
Zm00001d028669	5372	510	437	124	0.388496	0.353501	0.129896	ATP binding microtubule motor family protein	kinesin-related protein, putative, expressed
Zm00001d028670	1043	18	54	69	0.0765905	0.243999	0.403746	PsbP-like protein 2	PsbP, putative, expressed
Zm00001d028671	5856	12487	11208	3732	8.71237	8.30422	3.58077	P-glycoprotein 6	ABC transporter, ATP-binding protein, putative, expressed
Zm00001d028672	1398	1557	1403	1632	4.81453	4.60697	6.93973	Ribosomal protein S18	ribosomal protein S18 containing protein, expressed
Zm00001d028673	528	0	0	0	0	0	0	probable small nuclear ribonucleoprotein G	LSM domain containing protein, expressed
Zm00001d028675	1177	48	30	64	0.178853	0.118705	0.327939	Plant protein 1589 of unknown function	plant-specific domain TIGR01589 family protein, expressed
Zm00001d028676	1276	405	342	159	1.38214	1.23942	0.746195	0	expressed protein
ENSRNA049439996	74	0	0	0	0	0	0	#N/A	#N/A
Zm00001d028677	74	0	0	0	0	0	0	#N/A	#N/A
Zm00001d028678	597	0	2	2	0	0.0171304	0.0221836	tryptophan synthase alpha chain	indole-3-glycerol phosphate lyase, chloroplast precursor, putative, expressed
Zm00001d028679	2600	6414	4626	2420	10.3012	7.88967	5.34482	Ankyrin repeat family protein	ankyrin repeat-containing protein, putative, expressed
Zm00001d028680	2322	813	1117	1468	1.46901	2.14329	3.64769	Ankyrin repeat family protein	ankyrin repeat-containing protein, putative, expressed
Zm00001d028685	933	9	14	18	0.0433462	0.0716027	0.119217	0	expressed protein
Zm00001d028686	2556	6127	5097	2117	10.0165	8.84864	4.75935	hercules receptor kinase 1	TKL_IRAK_CrRLK1L-1.7 - The CrRLK1L-1 subfamily has homology to the CrRLK1L homolog, expressed
Zm00001d028687	3795	30214	27590	10798	32.836	31.841	16.1377	endomembrane-type CA-ATPase 4	calcium-transporting ATPase, endoplasmic reticulum-type, putative, expressed
Zm00001d028688	939	0	0	0	0	0	0	0	expressed protein
Zm00001d028689	2373	1555	5620	32859	2.74672	10.5418	79.817	ABC-2 type transporter family protein	white-brown complex homolog protein, putative, expressed
Zm00001d028690	6390	23753	20644	7166	15.1661	13.9972	6.292	0	expressed protein
Zm00001d028691	929	2960	2612	2295	14.3248	13.4234	15.2734	0	expressed protein
Zm00001d028692	2347	17530	10593	4635	31.3228	20.0997	11.389	Glutathione S-transferase family protein	IN2-1 protein, putative, expressed
Zm00001d028693	1394	59387	69513	130028	184.203	228.962	554.624	glutathione transferase lambda 2	IN2-1 protein, putative, expressed
Zm00001d028694	1766	2	5	5	0.00481913	0.0127939	0.0165678	ent-kaurenoic acid hydroxylase 2	cytochrome P450, putative, expressed
Zm00001d028695	2921	2213	1990	1158	3.14992	3.0079	2.26664	0	expressed protein
Zm00001d028696	1557	14	21	62	0.0385696	0.0614369	0.234891	0	expressed protein
Zm00001d028697	1788	80	32	44	0.190254	0.0808142	0.143898	Pentatricopeptide repeat (PPR) superfamily protein	pentatricopeptide, putative, expressed
Zm00001d028698	5419	2361	1604	1135	1.78262	1.28606	1.17846	phosphatidylglycerolphosphate synthase 1	CDP-alcohol phosphatidyltransferase, putative, expressed
Zm00001d028699	11847	10308	11060	3712	3.5244	4.01567	1.74532	Ypt/Rab-GAP domain of gyp1p superfamily protein	TBC domain containing protein, expressed
Zm00001d028701	1653	2	2	0	0.00516956	0.00548967	0	Protein kinase superfamily protein	serine/threonine-protein kinase, putative, expressed
Zm00001d028702	669	202	179	391	1.42348	1.33951	3.78908	Ribosomal protein L10 family protein	ribosomal protein L10, putative, expressed
Zm00001d028703	79	0	0	0	0	0	0	#N/A	#N/A
Zm00001d028704	1348	113	145	259	0.363405	0.495191	1.14543	Thioredoxin superfamily protein	expressed protein
Zm00001d028705	1311	1225	1082	919	4.05983	3.80796	4.18836	Spo11/DNA topoisomerase VI, subunit A protein	OsTOP6A3 - Topoisomerase 6 subunit A homolog 3, expressed
Zm00001d028707	1676	1217	940	951	3.0998	2.54251	3.33104	0	expressed protein
Zm00001d028708	174	2976	3071	4066	159.385	174.657	299.459	0	expressed protein
Zm00001d028709	2971	27810	22397	29111	38.8948	33.2639	55.9892	ascorbate peroxidase 1	OsAPx1 - Cytosolic Ascorbate Peroxidase encoding gene 1-8, expressed
Zm00001d028710	423	0	0	0	0	0	0	0	MSP domain containing protein, expressed
Zm00001d028711	1640	3076	2956	2539	8.01786	8.18218	9.10105	MAP kinase 4	CGMC_MAPKCGMC_2_ERK.2 - CGMC includes CDA, MAPK, GSK3, and CLKC kinases, expressed
Zm00001d028712	7141	3053	3235	2061	1.74143	1.9595	1.61664	arogenate dehydratase 2	P-protein, putative, expressed
Zm00001d028713	1647	7954	7937	8751	20.639	21.8702	31.2261	Nucleotide-sugar transporter family protein	transporter, putative, expressed
Zm00001d028714	1311	10	2	6	0.0331415	0.00703873	0.0273451	RNA-binding (RRM/RBD/RNP motifs) family protein	RNA recognition motif containing protein, putative, expressed
Zm00001d028715	3721	916	823	616	1.01583	0.969211	0.939429	Transducin/WD40 repeat-like superfamily protein	WD domain, G-beta repeat domain containing protein, expressed
Zm00001d028718	757	63	57	28	0.384582	0.369501	0.235052	Low temperature and salt responsive protein family	OsRCI2-5 - Putative low temperature and salt responsive protein, expressed
Zm00001d028719	696	0	0	0	0	0	0	0	ulp1 protease family, C-terminal catalytic domain containing protein, expressed
Zm00001d028720	1124	5779	8314	3156	22.6466	34.5982	17.0077	0	phosphatidylinositol transfer protein alpha isoform, putative, expressed
Zm00001d028721	1008	756	1061	976	3.34066	4.97873	5.93086	LOB domain-containing protein 1	DUF260 domain containing protein, putative, expressed
Zm00001d028722	423	0	0	0	0	0	0	Adenine nucleotide alpha hydrolases-like superfamily protein	universal stress protein domain containing protein, putative, expressed
Zm00001d022721	1219	0	0	0	0	0	0	#N/A	#N/A
Zm00001d028723	73	0	0	0	0	0	0	#N/A	#N/A
Zm00001d028724	73	0	0	0	0	0	0	#N/A	#N/A
Zm00001d028725	1777	237	274	236	0.567324	0.696507	0.776876	Nucleotide-diphospho-sugar transferases superfamily protein	glycosyltransferase family 43 protein, putative, expressed
Zm00001d028726	1200	3958	3710	4137	14.4399	14.3732	20.7553	PDI-like 5-1	OsPDIL5-1 protein disulfide isomerase PDIL5-1, expressed
Zm00001d028727	2301	9372	7251	4656	17.0958	14.0458	11.6796	alpha/beta-Hydrolases superfamily protein	hydrolase, alpha/beta fold family protein, putative, expressed
Zm00001d028728	2059	3244	2763	2302	6.64813	6.01301	6.48755	Pseudouridine synthase family protein	RNA pseudouridine synthase, putative, expressed
Zm00001d028730	2172	3243	2759	2879	6.2838	5.67701	7.67139	0	alpha-taxilin, putative, expressed
Zm00001d028731	1277	3285	2708	2982	11.2012	9.80552	13.9828	Phosphatidic acid phosphatase (PAP2) family protein	phosphatase, putative, expressed
Zm00001d028732	1396	0	0	0	0	0	0	Major facilitator superfamily protein	nodulin, putative, expressed
Zm00001d028733	2227	3471	3955	8479	6.55175	7.92761	22.0092	SNF1 kinase homolog 10	CAMK_KIN1/SNF1/Nim1_like_AMPKh.4 - CAMK includes calcium/calmodulin depedent protein kinases, expressed
Zm00001d028735	822	1230	1229	1154	6.83347	7.25071	8.81656	isocitrate dehydrogenase V	dehydrogenase, putative, expressed
Zm00001d028736	777	1584	1611	916	9.38426	10.1352	7.46272	Integral membrane Yip1 family protein	Yip1 domain containing protein, expressed
Zm00001d028737	510	11	8	1	0.107504	0.0830262	0.0134397	Protein of unknown function (DUF579)	plant-specific domain TIGR01627 family protein, expressed
Zm00001d028738	817	15	10	8	0.0839153	0.0594077	0.0615456	0	expressed protein
Zm00001d028739	834	0	4	0	0	0.0232135	0	Glycosyltransferase family 29 (sialyltransferase) family protein	sialyltransferase family domain containing protein, expressed
Zm00001d028740	585	3	2	1	0.0247947	0.0175534	0.0113657	0	0
Zm00001d028741	585	3	1	1	0.0247947	0.00877669	0.0113657	0	0
Zm00001d028742	1753	3072	3926	3705	7.46037	10.1247	12.3733	fatty acid desaturase 8	omega-3 fatty acid desaturase, chloroplast precursor, putative, expressed
Zm00001d028743	513	68	77	108	0.659756	0.793337	1.44097	0	expressed protein
Zm00001d028744	1477	6362	7342	9288	18.5447	22.7265	37.231	2-oxoglutarate (2OG) and Fe(II)-dependent oxygenase superfamily protein	leucoanthocyanidin dioxygenase, putative, expressed
Zm00001d028745	1104	112	22	10	0.447638	0.0933735	0.0549624	Rhodanese/Cell cycle control phosphatase superfamily protein	rhodanese-like family protein, putative, expressed
Zm00001d028746	2249	16	31	43	0.0298921	0.0615022	0.110474	phosphatidylinositol-speciwc phospholipase C4	phospholipase C, putative, expressed
Zm00001d028747	408	0	0	0	0	0	0	receptor like protein 29	expressed protein
Zm00001d028748	6594	0	0	0	0	0	0	0	0
Zm00001d028749	6295	34	54	2	0.0220415	0.0371749	0.00178299	PHD finger transcription factor, putative	PHD finger family protein, putative, expressed
Zm00001d028750	2202	13716	5222	46858	26.1977	10.5917	123.077	glutamine-dependent asparagine synthase 1	asparagine synthetase, putative, expressed
Zm00001d022684	1380	0	0	0	0	0	0	#N/A	#N/A
Zm00001d028751	2490	24	16	116	0.0403187	0.0285435	0.267985	Plant protein of unknown function (DUF828)	expressed protein
Zm00001d028752	1806	2057	2089	1907	4.84033	5.22002	6.1709	Protein phosphatase 2C family protein	protein phosphatase 2C, putative, expressed
Zm00001d028753	1570	1743	1954	1645	4.75948	5.66603	6.1771	Mitochondrial substrate carrier family protein	mitochondrial carrier protein, putative, expressed
Zm00001d028754	1227	26	9	22	0.0925846	0.034033	0.107732	mitogen-activated protein kinase kinase kinase 14	STE_MEKK_ste11_MAP3K.13 - STE kinases include homologs to sterile 7, sterile 11 and sterile 20 from yeast, expressed
Zm00001d022722	617	0	0	0	0	0	0	#N/A	#N/A
Zm00001d028755	2538	9186	7662	6763	15.1283	13.3998	15.3165	RAN binding protein 1	ranBP1 domain containing protein, expressed
Zm00001d028756	1158	0	2	0	0	0.00805566	0	0	0
Zm00001d028757	3623	1912	1649	1007	2.17935	1.99596	1.57843	APRATAXIN-like	basic helix-loop-helix, putative, expressed
Zm00001d028758	72	0	0	0	0	0	0	#N/A	#N/A
Zm00001d028759	3575	58172	65118	89215	67.2216	79.9077	141.772	Thiamine pyrophosphate dependent pyruvate decarboxylase family protein	pyruvate decarboxylase isozyme 2, putative, expressed
Zm00001d028760	545	1	2	12	0.00900616	0.0191277	0.14862	0	0
Zm00001d028761	1703	461	376	319	1.15444	0.999886	1.09855	0	chloroplast unusual positioning protein, putative, expressed
Zm00001d028762	6364	4253	4377	2529	2.72677	2.98004	2.22977	fructose-2,6-bisphosphatase	6PF-2-K/Fru-2,6-P2ASE liver isozyme, putative, expressed
Zm00001d028763	1260	0	0	0	0	0	0	0	0
Zm00001d028765	1213	2	0	0	0.0072114	0	0	Late embryogenesis abundant (LEA) hydroxyproline-rich glycoprotein family	NHL25, putative, expressed
Zm00001d028766	1753	101	82	30	0.245279	0.211468	0.100188	glutamine-dependent asparagine synthase 1	asparagine synthetase, putative, expressed
Zm00001d028767	537	0	0	0	0	0	0	sequence-specific DNA binding transcription factors	transcription factor like protein, putative, expressed
Zm00001d028768	774	32	34	31	0.190424	0.214853	0.253682	sequence-specific DNA binding transcription factors	transcription factor like protein, putative, expressed
Zm00001d028769	3866	52	54	26	0.0554475	0.0611456	0.0381249	tetratricopeptide repeat (TPR)-containing protein	BTBT1 - Bric-a-Brac, Tramtrack, Broad Complex BTB domain with tetratricopeptide repeats, expressed
Zm00001d028770	2150	40	23	40	0.0783374	0.0478332	0.107727	Leucine-rich repeat protein kinase family protein	MRH1, putative, expressed
Zm00001d028771	5485	673	680	146	0.501907	0.53853	0.149733	ubiquitin activating enzyme 2	ubiquitin-activating enzyme, putative, expressed
Zm00001d028772	1216	0	0	0	0	0	0	0	expressed protein
Zm00001d028773	919	2247	1793	3508	11.0069	9.32682	23.6307	Cox19-like CHCH family protein	CHCH domain containing protein, expressed
Zm00001d028774	2523	1567	1201	947	2.59664	2.11338	2.15799	Protein kinase superfamily protein	protein kinase, putative, expressed
Zm00001d028775	1155	627	576	581	2.38494	2.32662	3.03909	Thioredoxin superfamily protein	gamma-interferon-inducible lysosomal thiol reductase precursor, putative, expressed
Zm00001d028776	475	21	22	2	0.22434	0.249576	0.0293815	Gamma interferon responsive lysosomal thiol (GILT) reductase family protein	gamma-interferon-inducible lysosomal thiol reductase precursor, putative, expressed
Zm00001d028777	1402	0	0	0	0	0	0	myb domain protein 103	MYB family transcription factor, putative, expressed
Zm00001d028778	1412	28	14	18	0.085658	0.0454811	0.075725	0	RPGR, putative, expressed
Zm00001d028779	600	602	599	417	4.82651	5.09984	4.59759	Mitochondrial import inner membrane translocase subunit Tim17/Tim22/Tim23 family protein	mitochondrial import inner membrane translocase subunit Tim17, putative, expressed
Zm00001d028780	1068	3360	2646	2328	13.928	11.6475	13.2706	Tetraspanin family protein	expressed protein
Zm00001d028782	2325	3460	3377	3254	6.24346	6.47102	8.07465	Eukaryotic translation initiation factor 2 subunit 1	expressed protein
Zm00001d028783	5072	427	343	304	0.344893	0.2942	0.337665	0	expressed protein
ENSRNA049473886	119	0	0	0	0	0	0	#N/A	#N/A
Zm00001d028784	1565	3301	2936	3588	9.04453	8.54258	13.5192	Mitochondrial substrate carrier family protein	mitochondrial carrier protein, putative, expressed
Zm00001d028785	1126	7834	7896	7050	30.6399	32.7947	37.9184	Protein of unknown function, DUF538	DUF538 domain containing protein, putative, expressed
Zm00001d028786	1051	10493	10980	16991	44.2728	49.1963	98.5856	Ribosomal protein S7e family protein	40S ribosomal protein S7, putative, expressed
Zm00001d028787	1653	1372	1151	1381	3.54632	3.1593	4.90879	catalytics;transferases;[acyl-carrier-protein] S-malonyltransferases;binding	malonyl CoA-acyl carrier protein transacylase, mitochondrial precursor, putative, expressed
Zm00001d028788	1650	0	0	0	0	0	0	Cysteine proteinases superfamily protein	ulp1 protease family, C-terminal catalytic domain containing protein, expressed
Zm00001d028789	687	0	0	0	0	0	0	RS-containing zinc finger protein 21	RNA recognition motif containing protein, expressed
Zm00001d028791	6550	5	12	2	0.00311327	0.00793453	0.00171251	PIF1 helicase	retrotransposon protein, putative, unclassified, expressed
Zm00001d028793	663	1289	1176	1040	9.18012	8.89396	10.1856	Polyketide cyclase/dehydrase and lipid transport superfamily protein	cyclase/dehydrase family protein, putative, expressed
Zm00001d028794	912	10	0	8	0.0494065	0	0.0543539	eukaryotic translation initiation factor 4G	eukaryotic translation initiation factor 4G, putative, expressed
Zm00001d028795	696	0	0	0	0	0	0	Phosphatidate cytidylyltransferase family protein	phosphatidate cytidylyltransferase, putative, expressed
Zm00001d028796	2853	140	147	25	0.204192	0.227678	0.0501427	inflorescence meristem receptor-like kinase 2	receptor-like kinase RHG1, putative, expressed
Zm00001d028797	2092	8	12	86	0.0161234	0.0256827	0.238354	laccase 5	laccase precursor protein, putative, expressed
Zm00001d028798	486	1	0	0	0.0103792	0	0	0	expressed protein
Zm00001d028799	369	33	16	23	0.490936	0.252769	0.470539	0	membrane associated DUF588 domain containing protein, putative, expressed
Zm00001d028801	2493	17588	16521	12173	29.5098	29.436	28.087	regulatory particle AAA-ATPase 2A	26S protease regulatory subunit 4, putative, expressed
Zm00001d028802	1058	669	715	838	2.80209	3.1802	4.82677	0	expressed protein
Zm00001d028803	4310	1427	2069	839	1.36117	2.09576	1.10055	SCAR homolog 2	expressed protein
Zm00001d028804	1216	3431	2817	3600	12.3379	10.7572	17.8025	U2 small nuclear ribonucleoprotein B	RNA recognition motif containing protein, putative, expressed
Zm00001d028806	1253	830	1274	1591	2.889	4.70902	7.61546	NAD(P)-binding Rossmann-fold superfamily protein	oxidoreductase, short chain dehydrogenase/reductase family, putative, expressed
Zm00001d028807	593	3334	3604	5292	27.109	31.119	59.1731	Nucleic acid-binding, OB-fold-like protein	40S ribosomal protein S28, putative, expressed
Zm00001d028808	789	1333	911	334	7.75989	5.63166	2.6738	Nuclear transport factor 2 (NTF2) family protein	wound-induced protein WI12, putative, expressed
Zm00001d028809	1695	28323	25056	9929	71.2822	66.9647	34.364	PLAC8 family protein	SAG20, putative, expressed
ENSRNA049996753	116	0	0	0	0	0	0	#N/A	#N/A
zma-MIR164e	116	0	0	0	0	0	0	#N/A	#N/A
Zm00001d028810	1796	7359	5552	5298	17.4185	13.9552	17.2449	Pyridoxal phosphate (PLP)-dependent transferases superfamily protein	aminotransferase, classes I and II, domain containing protein, expressed
Zm00001d028811	1344	707	575	292	2.281	1.97	1.29552	xylosyltransferase 1	glycosyltransferase, putative, expressed
Zm00001d028812	5367	880	931	648	0.670983	0.753826	0.679455	zinc finger (MYND type) family protein / programmed cell death 2 C-terminal domain-containing protein	programmed cell death protein 2, putative, expressed
Zm00001d028813	2311	3375	3360	1904	6.12863	6.4792	4.75459	transducin family protein / WD-40 repeat family protein	NUC189 domain containing protein, expressed
Zm00001d028814	888	18323	22465	40346	93.2812	121.45	282.459	PYR1-like 2	pathogenesis-related Bet v I family protein, putative, expressed
Zm00001d028815	886	7687	8766	24352	39.2335	47.511	170.919	PYR1-like 2	pathogenesis-related Bet v I family protein, putative, expressed
Zm00001d028816	899	35972	53444	74480	180.613	284.955	514.258	PYR1-like 6	pathogenesis-related Bet v I family protein, putative, expressed
Zm00001d028818	9158	14052	13614	3270	6.23064	6.41022	1.99388	calpain-type cysteine protease family	calpain, putative, expressed
Zm00001d028819	1701	6	0	2	0.015044	0	0.00689603	Plant invertase/pectin methylesterase inhibitor superfamily	pectinesterase, putative, expressed
Zm00001d028820	1043	3227	2065	3740	13.731	9.33072	21.8842	Chaperone DnaJ-domain superfamily protein	heat shock protein DnaJ, putative, expressed
Zm00001d028821	1206	0	1	0	0	0.00385318	0	F-box and associated interaction domains-containing protein	OsFBX436 - F-box domain containing protein, expressed
Zm00001d028822	1227	2	12	6	0.00712189	0.0453774	0.0293815	F-box and associated interaction domains-containing protein	OsFBX436 - F-box domain containing protein, expressed
Zm00001d028823	1236	129	73	52	0.455726	0.273861	0.252624	F-box and associated interaction domains-containing protein	OsFBX436 - F-box domain containing protein, expressed
Zm00001d028824	1122	45	69	112	0.17669	0.287701	0.604747	galacturonosyltransferase-like 7	glycosyl transferase 8 domain containing protein, putative, expressed
Zm00001d028825	2206	1189	1558	1282	2.26669	3.15406	3.3609	NAD(P)-binding Rossmann-fold superfamily protein	NAD dependent epimerase/dehydratase family protein, putative, expressed
Zm00001d028826	2004	1831	1927	2277	3.86072	4.31473	6.60237	COBRA-like protein-7 precursor	COBRA-like protein 7 precursor, putative, expressed
Zm00001d028827	5408	3026	2695	1973	2.28945	2.16528	2.0528	Polynucleotidyl transferase, ribonuclease H-like superfamily protein	exonuclease, putative, expressed
Zm00001d028828	1194	0	0	0	0	0	0	Zinc finger C-x8-C-x5-C-x3-H type family protein	zinc finger C-x8-C-x5-C-x3-H type family protein, expressed
Zm00001d028829	1816	0	2	2	0	0.00496852	0.00643415	Calmodulin-binding protein	calmodulin binding protein, putative, expressed
Zm00001d028830	4464	80	58	26	0.0736174	0.0566775	0.0329019	P-loop nucleoside triphosphate hydrolases superfamily protein with CH (Calponin Homology) domain	kinesin motor domain containing protein, expressed
Zm00001d028831	702	0	0	0	0	0	0	0	0
Zm00001d028832	771	0	0	0	0	0	0	cytochrome P450, family 711, subfamily A, polypeptide 1	cytochrome P450, putative, expressed
Zm00001d028834	729	2400	2382	2476	15.3019	16.1275	21.7091	peroxin 11A	peroxisomal biogenesis factor 11, putative, expressed
Zm00001d028835	795	81	61	123	0.467466	0.373842	0.976174	0	0
Zm00001d028836	507	300	271	262	2.95349	2.83319	3.54709	0	0
Zm00001d028837	700	265	234	400	1.77111	1.66077	3.67635	anaphase-promoting complex/cyclosome 11	anaphase-promoting complex subunit 11, putative, expressed
Zm00001d028838	783	8	23	57	0.0469795	0.14343	0.46031	0	long cell-linked locus protein, putative, expressed
Zm00001d028839	365	1510	1559	1845	22.8018	24.9995	38.313	SPFH/Band 7/PHB domain-containing membrane-associated protein family	hypersensitive-induced response protein, putative, expressed
Zm00001d028840	3167	81	54	26	0.106048	0.0750768	0.0468112	0	expressed protein
Zm00001d028841	1065	9	16	51	0.0374231	0.0706497	0.291625	Protein of unknown function (DUF1645)	expressed protein
Zm00001d028842	1584	0	0	0	0	0	0	myb domain protein 12	MYB family transcription factor, putative, expressed
Zm00001d028843	73	0	0	0	0	0	0	#N/A	#N/A
Zm00001d028844	73	0	0	0	0	0	0	#N/A	#N/A
Zm00001d028845	804	0	0	0	0	0	0	myb domain protein 12	MYB family transcription factor, putative, expressed
Zm00001d028847	73	0	0	0	0	0	0	#N/A	#N/A
Zm00001d028848	73	0	0	0	0	0	0	#N/A	#N/A
Zm00001d028849	777	0	0	0	0	0	0	myb domain protein 12	MYB family transcription factor, putative, expressed
Zm00001d028850	804	0	0	0	0	0	0	myb domain protein 12	MYB family transcription factor, putative, expressed
Zm00001d028852	73	0	0	0	0	0	0	#N/A	#N/A
Zm00001d028853	73	0	0	0	0	0	0	#N/A	#N/A
Zm00001d028854	1333	0	0	0	0	0	0	myb domain protein 12	MYB family transcription factor, putative, expressed
Zm00001d028855	1555	0	0	0	0	0	0	Pyridoxal phosphate (PLP)-dependent transferases superfamily protein	aminotransferase, classes I and II, domain containing protein, expressed
Zm00001d028856	1674	0	2	2	0	0.00541647	0.00701425	0	expressed protein
Zm00001d028859	522	0	0	0	0	0	0	alpha/beta-Hydrolases superfamily protein	hydrolase, alpha/beta fold family protein, putative, expressed
Zm00001d028861	900	324	244	128	1.62475	1.29934	0.882692	0	DNA binding protein, putative, expressed
Zm00001d028862	861	67	155	1729	0.353179	0.867649	12.5335	0	GCRP7 - Glycine and cysteine rich family protein precursor, expressed
Zm00001d028863	6271	124	66	20	0.0806994	0.0456126	0.0178993	transcription coactivators	TOPBP1C - Similar to DNA replication protein TOPBP1 from, expressed
Zm00001d028865	525	0	0	0	0	0	0	Purple acid phosphatases superfamily protein	nucleotide pyrophosphatase/phosphodiesterase, putative, expressed
Zm00001d028866	2507	86	73	30	0.143455	0.12931	0.0688171	Heat shock protein DnaJ with tetratricopeptide repeat	DNAJ heat shock N-terminal domain-containing protein, putative, expressed
Zm00001d028867	955	435	332	443	2.04122	1.65437	2.85865	cAMP-regulated phosphoprotein 19-related protein	expressed protein
Zm00001d028868	2635	1789	1980	2652	2.83358	3.3303	5.77638	acyl-activating enzyme 7	AMP-binding enzyme, putative, expressed
Zm00001d028870	645	174	299	533	1.28006	2.33585	5.3922	0	expressed protein
Zm00001d022723	855	0	0	0	0	0	0	#N/A	#N/A
Zm00001d028871	446	9	16	6	0.104181	0.196679	0.095511	conserved oligomeric Golgi complex component-related / COG complex component-related	conserved oligomeric Golgi complex component 8, putative, expressed
Zm00001d028872	1020	0	0	0	0	0	0	tubulin beta chain 2	tubulin/FtsZ domain containing protein, putative, expressed
Zm00001d028873	1191	10	8	4	0.0367834	0.0312489	0.0202334	Mitochondrial import inner membrane translocase subunit Tim17/Tim22/Tim23 family protein	mitochondrial import inner membrane translocase subunit Tim17, putative, expressed
Zm00001d028874	1368	4	3	6	0.0126611	0.0100839	0.0261169	xylosyltransferase 1	glycosyltransferase, putative, expressed
Zm00001d028875	2575	14	20	9	0.0227118	0.0344545	0.0200781	lon protease 1	OsLonP1 - Putative Lon protease homologue, expressed
Zm00001d028876	1479	1013	1021	123	2.94853	3.15583	0.492331	agenet domain-containing protein / bromo-adjacent homology (BAH) domain-containing protein	agenet domain containing protein, expressed
Zm00001d028877	283	0	0	0	0	0	0	cell division control 2	cyclin-dependent kinase A-1, putative, expressed
Zm00001d028878	605	2	0	2	0.0158765	0	0.0218329	protein serine/threonine kinases;ATP binding;catalytics	serine/threonine-protein kinase RIO-like, putative, expressed
Zm00001d028879	531	38	70	887	0.353325	0.691165	11.3415	basic region/leucine zipper motif 53	expressed protein
Zm00001d028880	381	149	129	203	2.12232	1.95123	3.97629	CP12 domain-containing protein 1	calvin cycle protein CP12, putative, expressed
Zm00001d028881	623	2	0	4	0.0153311	0	0.0421658	STRUBBELIG-receptor family 4	STRUBBELIG-RECEPTOR FAMILY 5 precursor, putative, expressed
Zm00001d028882	1238	0	6	16	0	0.0224696	0.0775939	actin 2	actin, putative, expressed
Zm00001d028883	564	0	0	0	0	0	0	0	expressed protein
Zm00001d028884	7101	0	0	0	0	0	0	PIF1 helicase	retrotransposon protein, putative, unclassified, expressed
Zm00001d028885	1191	3688	3303	2088	13.5657	12.9019	10.5618	0	expressed protein
Zm00001d028886	1044	102	105	7	0.433554	0.473941	0.0409164	0	retrotransposon protein, putative, LINE subclass, expressed
Zm00001d028887	1806	6	2	205	0.0141186	0.00499763	0.663364	nicotianamine synthase 4	nicotianamine synthase, putative, expressed
Zm00001d022724	263	0	0	0	0	0	0	#N/A	#N/A
Zm00001d028888	1806	6	0	15	0.0141186	0	0.0485388	nicotianamine synthase 4	nicotianamine synthase, putative, expressed
Zm00001d028889	1501	66	59	80	0.189091	0.179503	0.315191	Calcium-dependent phosphotriesterase superfamily protein	SMP-30/Gluconolaconase/LRE domain protein, putative, expressed
Zm00001d028890	7425	3099	2531	1066	1.69914	1.47364	0.803752	0	0
Zm00001d028891	72	0	0	0	0	0	0	#N/A	#N/A
Zm00001d028892	73	0	0	0	0	0	0	#N/A	#N/A
Zm00001d028893	73	0	0	0	0	0	0	#N/A	#N/A
Zm00001d028894	2537	8351	7091	5862	13.7588	12.4063	13.2814	ubiquitin-conjugating enzyme 32	ubiquitin-conjugating enzyme, putative, expressed
Zm00001d028895	1287	746	726	1449	2.5223	2.60668	6.73726	nuclear encoded CLP protease 5	OsClp4 - Putative Clp protease homologue, expressed
Zm00001d028896	5648	6134	5478	3652	4.44021	4.2109	3.63536	Uncharacterized protein	cyclin-related protein, putative, expressed
Zm00001d028898	3307	4959	4666	2004	6.20918	6.20408	3.4506	P-loop containing nucleoside triphosphate hydrolases superfamily protein	DEAD-box ATP-dependent RNA helicase, putative, expressed
Zm00001d028899	546	0	0	2	0	0	0.0247146	0	expressed protein
Zm00001d028900	1499	0	2	3	0	0.00609353	0.0118365	0	expressed protein
Zm00001d028901	1874	363	320	132	0.821453	0.768987	0.410778	high chlorophyll fluorescent 107	tetratricopeptide repeat domain containing protein, expressed
Zm00001d028902	4052	765	619	266	0.777337	0.66793	0.371695	homolog of yeast FIP1 [V]	fip1 motif family protein, expressed
Zm00001d028903	1735	4212	4633	4580	10.3414	12.0794	15.4637	heme binding	expressed protein
Zm00001d028904	2195	5	2	0	0.00958194	0.00407011	0	0	transposon protein, putative, CACTA, En/Spm sub-class, expressed
Zm00001d028905	4492	9073	5837	2098	8.29591	5.66755	2.63801	phytochrome B	phytochrome B, putative, expressed
Zm00001d028906	727	6	1	0	0.0383766	0.00679215	0	0	0
Zm00001d028907	9291	6634	6650	1959	2.89895	3.08588	1.17722	FAD/NAD(P)-binding oxidoreductase family protein	FAD binding domain containing protein, expressed
Zm00001d028909	1169	6852	4947	5147	25.7222	19.7208	26.5706	enoyl-CoA hydratase/isomerase A	enoyl-CoA hydratase/isomerase family protein, putative, expressed
Zm00001d028910	4689	8706	8234	3355	7.61869	7.65183	4.03749	0	expressed protein
Zm00001d028912	1287	966	979	715	3.26614	3.51507	3.32446	Plant protein of unknown function (DUF247)	plant protein of unknown function domain containing protein, expressed
Zm00001d022725	1125	64	61	137	0.250557	0.2536	0.737573	#N/A	#N/A
ENSRNA049465834	85	0	0	0	0	0	0	#N/A	#N/A
ENSRNA049465846	74	0	0	0	0	0	0	#N/A	#N/A
Zm00001d028915	10439	3572	2855	882	1.3876	1.17775	0.471172	haloacid dehalogenase-like hydrolase family protein	HAD-superfamily hydrolase, subfamily IA, variant 3 containing protein, expressed
Zm00001d028916	627	23	15	50	0.174972	0.121178	0.523079	sequence-specific DNA binding transcription factors	expressed protein
Zm00001d028917	246	2	0	0	0.0546496	0	0	0	expressed protein
Zm00001d028918	899	6420	6496	7262	32.2344	34.6356	50.1416	NADH-ubiquinone oxidoreductase-related	NADH dehydrogenase 1 alpha subcomplex subunit 5, putative, expressed
Zm00001d028919	1731	387	210	26	0.952501	0.548866	0.0880004	AINTEGUMENTA-like 5	AP2 domain containing protein, expressed
Zm00001d028920	5266	2901	2498	1645	2.25519	2.06215	1.75857	poly(A) polymerase 3	expressed protein
Zm00001d028921	2887	1116	978	854	1.60785	1.49628	1.69199	L-Aspartase-like family protein	adenylosuccinate lyase, putative, expressed
Zm00001d028922	515	263	255	276	2.53943	2.61465	3.66477	0	expressed protein
Zm00001d022726	558	0	0	0	0	0	0	#N/A	#N/A
Zm00001d028923	3125	9829	9062	7168	13.0471	12.7739	13.0846	RNA helicase family protein	ATP-dependent RNA helicase, putative, expressed
Zm00001d028924	1082	772	649	1074	3.15456	2.81617	6.03507	NFU domain protein 1	nifU, putative, expressed
Zm00001d028925	478	10	6	37	0.105983	0.0675273	0.539255	0	0
Zm00001d028926	6520	3001	2989	2274	1.87732	1.98559	1.95623	Plant neutral invertase family protein	plant neutral invertase domain containing protein, expressed
Zm00001d022727	2810	0	0	0	0	0	0	#N/A	#N/A
Zm00001d022728	225	0	0	0	0	0	0	#N/A	#N/A
Zm00001d028928	1317	0	0	0	0	0	0	HIT zinc finger ;PAPA-1-like conserved region	PAPA-1-like conserved region family protein, expressed
Zm00001d028929	1829	0	0	0	0	0	0	ubiquitin-protein ligase 4	0
Zm00001d028930	1751	1818	2142	4125	4.42037	5.53066	13.7926	myb domain protein 112	MYB family transcription factor, putative, expressed
Zm00001d028931	1498	58	11	22	0.166527	0.0335384	0.0868633	galactinol synthase 1	glycosyl transferase 8 domain containing protein, putative, expressed
Zm00001d028935	2121	110	89	48	0.218517	0.187748	0.131127	Pentatricopeptide repeat (PPR) superfamily protein	pentatricopeptide, putative, expressed
Zm00001d028936	5715	16733	16548	15186	11.968	12.5686	14.9365	TGACG motif-binding factor 6	transcription factor HBP-1b, putative, expressed
Zm00001d022729	779	294	358	605	1.73665	2.24565	4.91448	#N/A	#N/A
Zm00001d028939	73	0	0	0	0	0	0	#N/A	#N/A
Zm00001d028940	73	0	0	0	0	0	0	#N/A	#N/A
Zm00001d028941	507	1163	1446	5658	11.4497	15.1173	76.601	0	VQ domain containing protein, putative, expressed
Zm00001d028946	1645	2462	2334	2027	6.39666	6.43959	7.24229	5\'-AMP-activated protein kinase beta-2 subunit protein	SNF1-related protein kinase regulatory subunit beta-1, putative, expressed
Zm00001d022730	694	0	0	0	0	0	0	#N/A	#N/A
Zm00001d022731	370	0	0	0	0	0	0	#N/A	#N/A
Zm00001d028947	1746	11	14	13	0.0268271	0.0362578	0.0435995	0	expressed protein
Zm00001d028948	594	15203	13224	10315	123.367	113.953	115.105	calmodulin 7	OsCam1-1 - Calmodulin, expressed
Zm00001d028949	2997	2146	2313	4431	2.97444	3.40443	8.44569	CBL-interacting protein kinase 3	CAMK_KIN1/SNF1/Nim1_like.2 - CAMK includes calcium/calmodulin depedent protein kinases, expressed
Zm00001d022732	438	0	0	0	0	0	0	#N/A	#N/A
Zm00001d028950	694	3	0	0	0.0202525	0	0	0	expressed protein
Zm00001d028951	1184	1639	1507	3399	6.0677	5.92449	17.3043	small and basic intrinsic protein 2;1	aquaporin SIP2-1, putative, expressed
Zm00001d028952	4101	12863	7330	2482	12.9104	7.81257	3.42575	alpha-L-arabinofuranosidase 1	alpha-N-arabinofuranosidase A, putative, expressed
Zm00001d028953	606	236	168	110	1.86973	1.41341	1.19844	VQ motif-containing protein	VQ domain containing protein, putative, expressed
Zm00001d028954	1288	1032	980	1101	3.48636	3.5157	5.1149	P-loop containing nucleoside triphosphate hydrolases superfamily protein	guanylate kinase, putative, expressed
Zm00001d028955	945	842	869	1061	3.99776	4.38144	6.9275	membrane-associated progesterone binding protein 3	cytochrome b5-like Heme/Steroid binding domain containing protein, expressed
Zm00001d028956	75	5	7	2	0	0	0	#N/A	#N/A
Zm00001d028957	1047	499	376	173	2.1143	1.69179	1.00802	F-box family protein	OsFBX82 - F-box domain containing protein, expressed
Zm00001d028958	1593	5537	5607	4818	14.8867	16.0084	17.8134	Endoplasmic reticulum vesicle transporter protein	endoplasmic reticulum-Golgi intermediate compartment protein 3, putative, expressed
Zm00001d028960	5347	6535	5362	2773	5.0018	4.35813	2.91869	Protein of unknown function (DUF630 and DUF632)	DUF630/DUF632 domains containing protein, putative, expressed
Zm00001d028962	962	847	1276	3264	3.94228	6.30677	20.8916	WRKY DNA-binding protein 46	WRKY55, expressed
Zm00001d028963	843	5217	3841	5796	28.1658	22.0211	43.0315	HIS triad family protein 3	histidine triad family protein, putative, expressed
Zm00001d028964	1573	1155	1065	550	3.14745	3.08191	2.06109	0	expressed protein
Zm00001d028965	5352	8348	7750	4183	6.38336	6.29305	4.39858	3\'-5\' exonuclease domain-containing protein / K homology domain-containing protein / KH domain-containing protein	3-5 exonuclease/ nucleic acid binding protein, putative, expressed
ENSRNA049465819	133	0	0	0	0	0	0	#N/A	#N/A
ENSRNA049465733	103	0	0	0	0	0	0	#N/A	#N/A
ENSRNA049465791	95	0	0	0	0	0	0	#N/A	#N/A
Zm00001d028966	3584	26773	31003	15696	30.8581	37.9462	24.8781	ELMO/CED-12 family protein	ELMO/CED-12 family protein, putative, expressed
Zm00001d028967	3752	26	50	446	0.028589	0.0583831	0.674399	ARF GAP-like zinc finger-containing protein ZIGA4	GTPase-activating protein, putative, expressed
Zm00001d028968	498	512	628	825	5.15432	6.71358	11.4212	DNAJ-like 20	chaperone protein dnaJ, putative, expressed
Zm00001d028971	5018	2011	1815	1071	1.64214	1.57386	1.20266	translocase of the outer mitochondrial membrane 40	outer mitochondrial membrane porin, putative, expressed
Zm00001d028972	639	180	157	176	1.33892	1.24015	1.80032	0	expressed protein
Zm00001d028973	537	0	2	4	0	0.019477	0.0504449	Bifunctional inhibitor/lipid-transfer protein/seed storage 2S albumin superfamily protein	LTPL66 - Protease inhibitor/seed storage/LTP family protein precursor, expressed
Zm00001d028974	1944	63777	49465	24891	138.849	114.359	74.5208	Ethylene insensitive 3 family protein	ethylene-insensitive 3, putative, expressed
Zm00001d028975	6426	518	445	377	0.328857	0.300006	0.329136	NB-ARC domain-containing disease resistance protein	retrotransposon protein, putative, unclassified, expressed
Zm00001d028976	504	0	0	0	0	0	0	0	expressed protein
Zm00001d028977	1176	0	2	0	0	0.00792103	0	0	expressed protein
Zm00001d028980	1750	109	102	18	0.265188	0.263524	0.0602222	exostosin family protein	exostosin family domain containing protein, expressed
Zm00001d028981	5178	3420	3005	4653	2.70472	2.52368	5.06042	0	0
Zm00001d028982	219	0	2	0	0	0.0710912	0	RING/U-box superfamily protein	zinc finger, C3HC4 type domain containing protein, expressed
Zm00001d028983	898	0	0	0	0	0	0	Pyruvate kinase family protein	pyruvate kinase, putative, expressed
Zm00001d028984	1575	3479	2200	441	9.46766	6.35775	1.65038	Homeodomain-like superfamily protein	Myb transcription factor, putative, expressed
Zm00001d028986	3680	1448	2422	3653	1.6242	2.88494	5.63478	WUSCHEL related homeobox 11	homeobox domain containing protein, expressed
Zm00001d028987	4614	21721	23691	17916	19.324	22.3817	21.9187	aminophospholipid ATPase 1	phospholipid-transporting ATPase, putative, expressed
Zm00001d028988	2421	11488	13831	731	19.8727	25.4073	1.73895	aminophospholipid ATPase 1	phospholipid-transporting ATPase 1, putative, expressed
Zm00001d028989	3460	9883	7794	2707	11.8112	9.89143	4.44889	RING/U-box superfamily protein	zinc finger, C3HC4 type domain containing protein, expressed
Zm00001d022733	406	0	0	0	0	0	0	#N/A	#N/A
Zm00001d028992	1547	6058	5768	3686	16.8049	16.9912	14.0611	atypical CYS HIS rich thioredoxin 4	thioredoxin, putative, expressed
Zm00001d028994	5225	1797	1771	993	1.40813	1.47369	1.07005	RNA-binding (RRM/RBD/RNP motifs) family protein	RNA recognition motif containing protein, putative, expressed
Zm00001d028995	1794	10508	8902	6041	24.9015	22.4019	19.6866	Arabidopsis NAC domain containing protein 87	no apical meristem protein, putative, expressed
Zm00001d028996	1569	21	18	0	0.0573821	0.0522303	0	Transducin/WD40 repeat-like superfamily protein	WD-40 repeat family protein, putative, expressed
Zm00001d028998	1543	3630	3418	5209	10.0975	10.0965	19.9259	hydroxyproline-rich glycoprotein family protein	stress responsive protein, putative, expressed
Zm00001d028999	1774	11857	11358	4206	28.4338	28.9237	13.8703	NAC domain containing protein 47	No apical meristem protein, putative, expressed
Zm00001d029000	528	0	0	0	0	0	0	0	expressed protein
Zm00001d022734	638	0	0	0	0	0	0	#N/A	#N/A
Zm00001d029002	1122	2	2	0	0.00785288	0.00833914	0	Alba DNA/RNA-binding protein	protein of unknown function domain containing protein, expressed
Zm00001d029003	522	0	0	0	0	0	0	Pathogenesis-related thaumatin superfamily protein	thaumatin, putative, expressed
Zm00001d029004	13638	4054	3765	1213	1.20274	1.18617	0.494887	guanyl-nucleotide exchange factors;GTPase binding;GTP binding	guanine nucleotide exchange factor, putative, expressed
Zm00001d029008	2237	689	606	362	1.29445	1.20902	0.93526	O-fucosyltransferase family protein	auxin-independent growth promoter protein, putative, expressed
Zm00001d029009	7515	998	926	516	0.540549	0.532609	0.384336	apyrase 2	nucleoside-triphosphatase, putative, expressed
Zm00001d029010	3118	2823	1749	549	3.75597	2.47112	1.00448	Zinc finger (CCCH-type) family protein / RNA recognition motif (RRM)-containing protein	RNA-binding zinc finger protein, putative, expressed
Zm00001d029011	2381	997	644	137	1.75491	1.20375	0.331617	glycosyl hydrolase 9A1	endoglucanase, putative, expressed
Zm00001d029012	4016	41095	34250	10793	42.1415	37.297	15.2202	Leucine-rich repeat protein kinase family protein	leucine-rich repeat family protein, putative, expressed
Zm00001d029014	2804	2384	1903	1585	3.54008	3.00081	3.23663	ALG6, ALG8 glycosyltransferase family	glucosyltransferase, putative, expressed
Zm00001d029015	1197	263	405	115	0.962117	1.57333	0.578532	PHE ammonia lyase 1	phenylalanine ammonia-lyase, putative, expressed
Zm00001d022735	632	0	0	0	0	0	0	#N/A	#N/A
Zm00001d029017	1101	0	0	0	0	0	0	ATP binding cassette subfamily B19	ABC transporter, ATP-binding protein, putative, expressed
Zm00001d029018	1403	0	2	4	0	0.00654214	0.0169439	calcium-dependent protein kinase 19	CAMK_CAMK_like.34 - CAMK includes calcium/calmodulin depedent protein kinases, expressed
Zm00001d029020	2534	7715	6544	4124	12.7266	11.4633	9.35516	phosphate starvation response 1	myb-like DNA-binding domain containing protein, expressed
Zm00001d029023	3314	560	324	172	0.699651	0.429864	0.295515	galacturonosyltransferase 7	glycosyl transferase, family 8, putative, expressed
Zm00001d029024	77	0	0	0	0	0	0	#N/A	#N/A
Zm00001d022736	1430	0	0	0	0	0	0	#N/A	#N/A
Zm00001d029025	2116	596	547	102	1.1869	1.15677	0.279335	Phosphoglycerate mutase, 2,3-bisphosphoglycerate-independent	2,3-bisphosphoglycerate-independent phosphoglycerate mutase, putative, expressed
Zm00001d029027	961	54	49	53	0.251629	0.242469	0.339625	0	expressed protein
Zm00001d029028	567	9436	10184	13586	80.9872	92.8196	160.353	calmodulin like 42	OsCML27 - Calmodulin-related calcium sensor protein, expressed
Zm00001d029030	1361	656	571	934	2.08795	1.92994	4.08808	Yos1-like protein	expressed protein
Zm00001d029031	3283	1148	964	1169	1.44825	1.29143	2.02802	cytochrome P450, family 714, subfamily A, polypeptide 1	cytochrome P450, putative, expressed
Zm00001d029033	2785	6273	4833	2348	9.38089	7.67499	4.82863	Vacuolar sorting protein 9 (VPS9) domain	expressed protein
Zm00001d029034	3211	12361	10818	6425	15.9547	14.8277	11.4042	0	0
Zm00001d029035	1627	25	26	17	0.065719	0.07258	0.061455	DNA-binding bromodomain-containing protein	bromodomain domain containing protein, expressed
Zm00001d029036	1374	9253	7596	4597	29.1506	25.4122	19.9157	Metallo-hydrolase/oxidoreductase superfamily protein	metallo-beta-lactamase family protein, putative, expressed
Zm00001d029038	1115	4	2	76	0.015814	0.0083966	0.413192	HAD superfamily, subfamily IIIB acid phosphatase	HAD superfamily phosphatase, putative, expressed
Zm00001d029039	1509	4770	4941	4348	13.5886	14.9473	17.0334	non-intrinsic ABC protein 7	ABC transporter, ATP-binding protein, putative, expressed
Zm00001d022737	1140	2	0	0	0.0077171	0	0	#N/A	#N/A
Zm00001d029040	2692	138	63	130	0.213772	0.103635	0.276932	Leucine-rich repeat protein kinase family protein	inactive receptor kinase At2g26730 precursor, putative, expressed
Zm00001d029041	1951	4673	3835	2602	10.1351	8.83266	7.76065	Mitochondrial ATP synthase D chain-related protein	expressed protein
Zm00001d029042	537	171	107	62	1.56818	1.04202	0.781896	0	0
Zm00001d029044	4504	13625	12906	6252	12.4241	12.4972	7.83979	RNAse l inhibitor protein 2	ATP-binding cassette sub-family E member 1, putative, expressed
Zm00001d029045	72	4	5	4	0	0	0	#N/A	#N/A
Zm00001d029046	4701	6826	6809	1622	5.95791	6.31108	1.94686	P-loop containing nucleoside triphosphate hydrolases superfamily protein	AARP2CN domain containing protein, expressed
Zm00001d029047	2661	8348	7024	3988	13.0881	11.6943	8.5982	Malectin/receptor-like protein kinase family protein	TKL_IRAK_CrRLK1L-1.5 - The CrRLK1L-1 subfamily has homology to the CrRLK1L homolog, expressed
Zm00001d029048	1414	4706	4461	3280	14.3748	14.4702	13.7778	eukaryotic translation initiation factor 2 beta subunit	eukaryotic translation initiation factor 2 subunit beta, putative, expressed
Zm00001d029049	513	9	0	9	0.0873206	0	0.120081	photosystem II family protein	photosystem II 11 kD protein, putative, expressed
Zm00001d029050	2025	15184	13079	4127	31.6668	28.9658	11.8361	serine/threonine protein kinase 2	AGC_AGC_other_RS6K_like.1 - ACG kinases include homologs to PKA, PKG and PKC, expressed
Zm00001d022738	838	124	84	1	0.673987	0.484844	0.00747458	#N/A	#N/A
Zm00001d022739	407	1	3	0	0.0130414	0.0415468	0	#N/A	#N/A
Zm00001d029051	1946	1182	1397	382	2.57054	3.22624	1.14243	Protein of unknown function (DUF3133)	expressed protein
Zm00001d029052	480	146	169	598	1.53923	1.89203	8.66977	0	expressed protein
Zm00001d029053	5828	815	616	205	0.571417	0.458637	0.197654	Lung seven transmembrane receptor family protein	lung seven transmembrane domain containing protein, putative, expressed
Zm00001d022740	799	0	0	0	0	0	0	#N/A	#N/A
Zm00001d029055	7996	6879	6416	1701	3.49895	3.46553	1.1898	nuclear RNA polymerase A1	retrotransposon protein, putative, unclassified, expressed
Zm00001d029056	2797	15933	14284	7058	23.7208	22.5827	14.4501	VACUOLAR SORTING RECEPTOR 2	vacuolar-sorting receptor precursor, putative, expressed
Zm00001d029057	74	0	0	0	0	0	0	#N/A	#N/A
ENSRNA049465879	374	0	0	0	0	0	0	#N/A	#N/A
Zm00001d029059	3835	26	8	8	0.0279538	0.00913378	0.0118281	Leucine-rich repeat protein kinase family protein	receptor-like protein kinase precursor, putative, expressed
Zm00001d029060	3858	0	0	0	0	0	0	Microtubule associated protein (MAP65/ASE1) family protein	microtubule associated protein, putative, expressed
Zm00001d029061	1680	223	75	32	0.566562	0.202347	0.111802	Pentatricopeptide repeat (PPR-like) superfamily protein	pentatricopeptide repeat domain containing protein, putative, expressed
Zm00001d029062	2088	80	41	2	0.161558	0.0879258	0.00555427	RmlC-like cupins superfamily protein	cupin domain containing protein, expressed
Zm00001d029063	76	0	0	0	0	0	0	#N/A	#N/A
Zm00001d029064	1654	1110	1121	1354	2.86726	3.07498	4.80972	Basic-leucine zipper (bZIP) transcription factor family protein	bZIP transcription factor family protein, putative, expressed
Zm00001d029065	1034	1868	1471	2226	8.0249	6.71071	13.1506	appr-1-p processing enzyme family protein	appr-1-p processing enzyme family protein, putative, expressed
Zm00001d029066	4982	13571	10486	2783	11.1635	9.15989	3.14817	PAP/OAS1 substrate-binding domain superfamily	nucleotidyltransferase, putative, expressed
Zm00001d029067	840	42	46	72	0.22767	0.264793	0.536718	ovate family protein 2	DUF623 domain containing protein, expressed
Zm00001d029068	73	0	0	0	0	0	0	#N/A	#N/A
Zm00001d029071	569	0	2	0	0	0.0181509	0	0	THION28 - Plant thionin family protein precursor, expressed
Zm00001d029072	4947	307	204	114	0.254361	0.179488	0.129889	potassium transporter 2	potassium transporter, putative, expressed
Zm00001d029074	2667	2065	1980	1319	3.22998	3.2888	2.83714	Uroporphyrinogen decarboxylase	uroporphyrinogen decarboxylase, putative, expressed
Zm00001d029075	1317	10618	4937	5746	35.0163	17.2895	26.0585	SOS3-interacting protein 1	CAMK_KIN1/SNF1/Nim1_like.16 - CAMK includes calcium/calmodulin depedent protein kinases, expressed
ENSRNA049437881	82	0	0	0	0	0	0	#N/A	#N/A
Zm00001d029076	82	0	0	0	0	0	0	#N/A	#N/A
Zm00001d029077	3213	635	585	343	0.819086	0.801317	0.608425	Pseudouridine synthase family protein	tRNA pseudouridine synthase family protein, putative, expressed
Zm00001d029078	1252	0	6	0	0	0.0221967	0	0	basic helix-loop-helix domain containing protein, expressed
Zm00001d029079	366	0	0	0	0	0	0	0	0
Zm00001d029080	1304	0	0	0	0	0	0	ERD (early response to dehydration) six-like 1	transporter family protein, putative, expressed
Zm00001d029081	969	0	2	0	0	0.00980568	0	ARM repeat superfamily protein	HEAT repeat family protein, putative, expressed
Zm00001d029082	71	0	0	0	0	0	0	#N/A	#N/A
Zm00001d029083	1864	31	69	47	0.0705491	0.166752	0.147091	PYRIMIDINE 4	aminotransferase, putative, expressed
Zm00001d029084	3449	20316	19803	9054	24.3595	25.2147	14.9289	FUMARASE 2	fumarate hydratase, mitochondrial precursor, putative, expressed
Zm00001d029085	701	32	148	10	0.213515	1.04865	0.0917561	glutathione peroxidase 6	glutathione peroxidase, putative, expressed
Zm00001d029086	495	0	1	0	0	0.0107714	0	RING/U-box superfamily protein	RING-H2 finger protein, putative, expressed
Zm00001d029087	4770	1524	811	275	1.31054	0.740591	0.325203	sucrose synthase 1	sucrose synthase, putative, expressed
Zm00001d029088	2438	416	363	275	0.714394	0.661978	0.649432	fumarase 1	fumarate hydratase, mitochondrial precursor, putative, expressed
Zm00001d029089	865	10	37	2	0.052438	0.206035	0.0144222	glutathione peroxidase 6	glutathione peroxidase, putative, expressed
Zm00001d029090	510	0	0	0	0	0	0	RING/U-box superfamily protein	RING-H2 finger protein, putative, expressed
Zm00001d029091	4662	955	555	163	0.840674	0.518812	0.197319	sucrose synthase 3	sucrose synthase, putative, expressed
Zm00001d029092	1389	0	0	0	0	0	0	tubby like protein 3	OsFBT11 - F-box and tubby domain containing protein, expressed
Zm00001d029093	3632	9731	8537	5201	11.0634	10.3069	8.13158	Tetratricopeptide repeat (TPR)-like superfamily protein	tetratricopeptide repeat domain containing protein, expressed
Zm00001d029094	1010	0	0	0	0	0	0	0	0
Zm00001d029095	5116	2132	1640	554	1.70694	1.39433	0.609954	RELA/SPOT homolog 1	relA-SpoT like protein RSH1, putative, expressed
Zm00001d029096	4580	551	389	160	0.493914	0.37029	0.197232	0	expressed protein
Zm00001d029098	1170	422	431	288	1.5827	1.71654	1.48537	Nodulin MtN3 family protein	nodulin MtN3 family protein, putative, expressed
Zm00001d029099	906	2	6	10	0.00995477	0.0317136	0.0684476	Pollen Ole e 1 allergen and extensin family protein	POEI47 - Pollen Ole e I allergen and extensin family protein precursor, expressed
Zm00001d029100	321	238	271	372	4.30624	5.20695	9.25596	0	expressed protein
Zm00001d029101	596	0	0	0	0	0	0	Pollen Ole e 1 allergen and extensin family protein	POEI47 - Pollen Ole e I allergen and extensin family protein precursor, expressed
Zm00001d029102	1046	3290	2330	2690	13.9547	10.4948	15.6904	Dormancy/auxin associated family protein	auxin-repressed protein, putative, expressed
Zm00001d029103	2810	52	50	6	0.0770457	0.0786697	0.0122251	kow domain-containing transcription factor 1	retrotransposon, putative, centromere-specific, expressed
Zm00001d029104	4519	4955	5069	2063	4.50294	4.89178	2.57815	U3 ribonucleoprotein (Utp) family protein	utp14 protein, putative, expressed
Zm00001d029105	1715	4545	5092	10645	11.2971	13.4405	36.3861	photolyase/blue-light receptor 2	blue-light photoreceptor PHR2, putative, expressed
Zm00001d029106	1666	3482	3378	2711	8.92554	9.19513	9.55635	PETER PAN-like protein	Brix domain containing protein, putative, expressed
Zm00001d029107	476	4	9	13	0.042618	0.101828	0.190473	0	expressed protein
Zm00001d029108	954	0	0	0	0	0	0	Calcium-dependent phosphotriesterase superfamily protein	strictosidine synthase, putative, expressed
Zm00001d029109	294	0	0	0	0	0	0	0	0
Zm00001d029111	1017	0	0	2	0	0	0.0120342	Calcium-dependent phosphotriesterase superfamily protein	strictosidine synthase, putative, expressed
Zm00001d029112	294	0	0	0	0	0	0	0	0
Zm00001d029114	2167	4	0	2	0.00776934	0	0.00534209	0	0
Zm00001d029115	705	0	0	0	0	0	0	Calcium-dependent phosphotriesterase superfamily protein	strictosidine synthase, putative, expressed
Zm00001d029117	1017	0	0	0	0	0	0	Calcium-dependent phosphotriesterase superfamily protein	strictosidine synthase, putative, expressed
Zm00001d029118	2796	2775	2647	1283	4.13292	4.18639	2.62771	Cysteine proteinases superfamily protein	ulp1 protease family protein, putative, expressed
Zm00001d029119	1073	4	6	8	0.0164959	0.026276	0.0453694	Protein of unknown function (DUF567)	DUF567 domain containing protein, putative, expressed
Zm00001d022741	463	0	0	0	0	0	0	#N/A	#N/A
Zm00001d029120	8269	17411	15588	8311	8.56005	8.13833	5.61905	AAA-type ATPase family protein	AAA-type ATPase family protein, putative, expressed
Zm00001d029121	7381	1874	1723	1375	1.0337	1.00926	1.043	ATP-dependent caseinolytic (Clp) protease/crotonase family protein	OsClp5 - Putative Clp protease homologue, expressed
Zm00001d029122	438	1	0	0	0.0118488	0	0	ralf-like 22	RALFL9 - Rapid ALkalinization Factor RALF family protein precursor, expressed
Zm00001d029123	3806	104	90	82	0.11269	0.103559	0.122186	cell cycle checkpoint control protein family	auxin response factor 75, putative, expressed
Zm00001d029124	779	2629	3029	3342	15.5295	19.0002	27.1475	Ribosomal protein S21e	40S ribosomal protein S21, putative, expressed
Zm00001d029125	1242	4	14	6	0.0140569	0.0522455	0.0289959	0	desiccation-related protein PCC13-62 precursor, putative, expressed
Zm00001d029126	1850	10701	7484	10676	24.5478	18.2312	33.6786	Heavy metal transport/detoxification superfamily protein	heavy metal-associated domain containing protein, expressed
Zm00001d022742	676	0	0	0	0	0	0	#N/A	#N/A
Zm00001d029127	684	0	0	0	0	0	0	lysine decarboxylase family protein	possible lysine decarboxylase domain containing protein, expressed
Zm00001d029129	5317	1894	1620	708	1.45798	1.32427	0.749481	Cation efflux family protein	cation efflux family protein, putative, expressed
Zm00001d029130	4534	2320	2273	1154	2.10121	2.18611	1.43729	0	MYB family transcription factor, putative, expressed
Zm00001d029132	1532	0	0	0	0	0	0	20S proteasome alpha subunit E1	serine/threonine-protein phosphatase 2A regulatory subunit B subunitbeta, putative, expressed
Zm00001d029133	10029	8862	7150	3970	3.58474	3.07131	2.20837	ARM repeat superfamily protein	MIF4G domain containing protein, putative, expressed
Zm00001d029134	4999	1675	1599	297	1.37307	1.39194	0.334805	CW-type Zinc Finger	CW-type Zinc Finger, putative, expressed
Zm00001d029135	1377	8	6	0	0.025144	0.0200257	0	Nodulin MtN3 family protein	nodulin MtN3 family protein, putative, expressed
Zm00001d029136	5344	0	0	0	0	0	0	Patatin-like phospholipase family protein	phospholipase, patatin family, putative, expressed
Zm00001d029137	3734	0	0	0	0	0	0	protein kinase family protein / WD-40 repeat family protein	WD domain and HEAT domain containing protein, putative, expressed
Zm00001d029138	1027	583	556	477	2.52345	2.55561	2.83924	Peptidyl-tRNA hydrolase family protein	peptidyl-tRNA hydrolase, mitochondrial precursor protein, putative, expressed
Zm00001d029139	2354	1183	985	2218	2.10723	1.86319	5.43309	terpene synthase 21	terpene synthase, putative, expressed
Zm00001d029140	2425	1013	1048	1088	1.74934	1.92185	2.58375	alpha/beta-Hydrolases superfamily protein	triacylglycerol Lipase, putative, expressed
Zm00001d029141	1967	14387	7121	4084	30.9363	16.2604	12.0765	CHY-type/CTCHY-type/RING-type Zinc finger protein	RING finger and CHY zinc finger domain-containing protein 1, putative, expressed
Zm00001d029142	5716	3483	2954	2094	2.49071	2.24323	2.05922	Nucleoporin interacting component (Nup93/Nic96-like) family protein	nucleoporin interacting component, putative, expressed
Zm00001d029143	4281	2	0	0	0.00192097	0	0	Protein kinase superfamily protein	transposon protein, putative, unclassified, expressed
Zm00001d029144	3623	3773	3719	2113	4.30056	4.5015	3.31204	NOP56-like pre RNA processing ribonucleoprotein	nucleolar protein NOP5-1, putative, expressed
Zm00001d029145	345	0	0	0	0	0	0	0	0
Zm00001d029146	3710	0	0	0	0	0	0	PIF1 helicase	expressed protein
Zm00001d029147	753	2	0	0	0.0122836	0	0	0	expressed protein
Zm00001d029148	2134	4	0	0	0.00789533	0	0	0	ulp1 protease family, C-terminal catalytic domain containing protein, expressed
Zm00001d029149	1807	4295	3908	6200	10.1007	9.75964	20.051	B-box type zinc finger protein with CCT domain	CCT/B-box zinc finger protein, putative, expressed
Zm00001d029150	1206	20	12	10	0.07257	0.0462382	0.0498981	NAD(P)-binding Rossmann-fold superfamily protein	DVR, putative, expressed
Zm00001d029151	3497	30681	27803	20090	36.2678	34.9008	32.6579	UDP-D-glucose/UDP-D-galactose 4-epimerase 2	NAD dependent epimerase/dehydratase family protein, putative, expressed
Zm00001d029152	1948	1	0	0	0.00217239	0	0	MUTS homolog 2	MSH-like DNA mismatch repair protein, putative, expressed
Zm00001d029153	309	0	0	0	0	0	0	0	0
Zm00001d029154	1862	233	207	233	0.530858	0.500824	0.730021	beta-amylase 3	beta-amylase, putative, expressed
Zm00001d029155	1094	0	0	0	0	0	0	RPA70-kDa subunit B	expressed protein
Zm00001d029157	5073	0	0	0	0	0	0	PIF1 helicase	retrotransposon protein, putative, unclassified, expressed
Zm00001d029160	1976	0	0	2	0	0	0.00588569	Actin-like ATPase superfamily protein	O-sialoglycoprotein endopeptidase, putative, expressed
Zm00001d029159	2878	0	0	0	0	0	0	PIF1 helicase	retrotransposon protein, putative, unclassified, expressed
Zm00001d029161	2289	0	0	0	0	0	0	Regulator of chromosome condensation (RCC1) family protein	ulp1 protease family, C-terminal catalytic domain containing protein, expressed
Zm00001d029162	649	2	4	2	0.0146064	0.0310216	0.0200862	oxidoreductases, acting on the aldehyde or oxo group of donors, NAD or NADP as acceptor;copper ion binding	semialdehyde dehydrogenase, NAD binding domain containing protein, putative, expressed
Zm00001d029163	996	130	116	159	0.582137	0.551611	0.979121	calcium-dependent protein kinase 19	CAMK_CAMK_like.34 - CAMK includes calcium/calmodulin depedent protein kinases, expressed
Zm00001d029164	1877	7125	7789	5468	16.0964	18.686	16.9875	beta-amylase 3	beta-amylase, putative, expressed
Zm00001d029165	2361	9986	8950	7640	17.7326	16.8771	18.6566	tubby like protein 3	OsFBT5 - F-box and tubby domain containing protein, expressed
Zm00001d029166	73	0	0	0	0	0	0	#N/A	#N/A
Zm00001d029167	70	0	0	2	0	0	0	#N/A	#N/A
Zm00001d029168	1359	0	0	0	0	0	0	PIF1 helicase	retrotransposon protein, putative, unclassified, expressed
Zm00001d029169	555	0	2	0	0	0.0187082	0	0	0
Zm00001d029170	1458	36405	34128	38879	107.601	107.117	158.025	copper/zinc superoxide dismutase 1	copper/zinc superoxide dismutase, putative, expressed
ENSRNA049437912	72	0	0	0	0	0	0	#N/A	#N/A
Zm00001d029171	72	0	0	0	0	0	0	#N/A	#N/A
Zm00001d029172	522	172	228	1193	1.63329	2.29912	15.5787	0	expressed protein
Zm00001d029173	1112	8147	8558	11008	32.3045	36.0355	60.0248	Nascent polypeptide-associated complex (NAC), alpha subunit family protein	nascent polypeptide-associated complex subunit alpha, putative, expressed
Zm00001d029174	2029	5757	5456	5095	11.9816	12.0582	14.582	homolog of nucleolar protein NOP56	nucleolar protein 5A, putative, expressed
Zm00001d029176	1215	2	2	0	0.00719847	0.00764422	0	acyl-CoA oxidase 2	acyl-coenzyme A oxidase, putative, expressed
Zm00001d029177	2865	8052	8247	4834	11.693	12.7178	9.65353	GTP-binding family protein	GTPase of unknown function domain containing protein, putative, expressed
Zm00001d029179	715	6	2	0	0.0391242	0.0138489	0	Aspartate kinase family protein	aspartokinase 3, chloroplast precursor, putative, expressed
Zm00001d029180	7164	12759	10991	2930	7.25402	6.63578	2.2908	INO80 ortholog	SNF2 family N-terminal domain containing protein, expressed
Zm00001d029181	1586	0	1	0	0	0.00286851	0	0	expressed protein
Zm00001d029182	72	0	0	0	0	0	0	#N/A	#N/A
Zm00001d022743	637	0	0	0	0	0	0	#N/A	#N/A
Zm00001d022744	245	0	0	0	0	0	0	#N/A	#N/A
Zm00001d029183	1862	6	4	0	0.0136702	0.00967776	0	cytochrome P450, family 81, subfamily F, polypeptide 2	cytochrome P450, putative, expressed
Zm00001d029184	1629	18	32	22	0.0472559	0.0892125	0.079426	cytochrome P450, family 71, subfamily A, polypeptide 22	cytochrome P450, putative, expressed
Zm00001d029185	390	0	4	2	0	0.0586319	0.0379637	0	0
Zm00001d029188	3357	3648	3174	2729	4.49757	4.1555	4.62683	WD-40 repeat family protein / small nuclear ribonucleoprotein Prp4p-related	WD domain, G-beta repeat domain containing protein, expressed
Zm00001d029189	1895	1041	809	453	2.32819	1.92136	1.39323	0	R3H domain containing protein, expressed
Zm00001d029190	1573	399	321	292	1.0873	0.928912	1.09425	beta-ketoacyl reductase 1	estradiol 17-beta-dehydrogenase 12, putative, expressed
Zm00001d029191	4165	1691	1483	1003	1.67052	1.55575	1.36259	0	expressed protein
Zm00001d029192	528	3	1	0	0.0280891	0.00994283	0	hAT dimerisation domain-containing protein	hAT dimerisation domain-containing protein, putative, expressed
Zm00001d029193	2574	20	42	14	0.0324586	0.0723838	0.0312453	SKU5 similar 3	monocopper oxidase, putative, expressed
Zm00001d029194	1857	0	2	0	0	0.00485264	0	cytochrome P450, family 81, subfamily G, polypeptide 1	cytochrome P450, putative, expressed
Zm00001d029195	5205	72	114	6	0.0566404	0.0952338	0.00649086	Terpenoid cyclases/Protein prenyltransferases superfamily protein	terpene synthase, putative, expressed
Zm00001d029196	3024	9050	9430	3698	12.4279	13.7516	6.98349	Adaptin family protein	adapitin protein, putative, expressed
Zm00001d029197	1799	4601	3189	2228	10.8712	8.00152	7.23932	IQ-domain 11	IQ calmodulin-binding motif family protein, putative, expressed
Zm00001d029198	1664	628	441	999	1.61183	1.20196	3.526	Tetrapyrrole (Corrin/Porphyrin) Methylases	diphthine synthase, putative, expressed
Zm00001d029199	1527	6	2	0	0.0168771	0.00597405	0	Pentatricopeptide repeat (PPR) superfamily protein	pentatricopeptide, putative, expressed
Zm00001d029200	1408	20	12	57	0.0613712	0.0391029	0.240529	NAD(P)-binding Rossmann-fold superfamily protein	NAD dependent epimerase/dehydratase family protein, putative, expressed
ENSRNA049473644	483	0	2	0	0	0.022216	0	#N/A	#N/A
Zm00001d029201	936	318	242	354	1.52608	1.23327	2.3362	Ribosomal protein L6 family	ribosomal protein L6, putative, expressed
Zm00001d029202	597	340	344	195	2.74236	2.94643	2.1629	Glutaredoxin family protein	glutaredoxin, putative, expressed
Zm00001d029203	2522	6562	4429	2011	10.8782	7.79685	4.58448	Protein with RING/U-box and TRAF-like domains	seven in absentia protein family domain containing protein, expressed
Zm00001d029205	2515	416	310	240	0.691625	0.547308	0.548714	0	0
Zm00001d022745	653	0	0	0	0	0	0	#N/A	#N/A
Zm00001d029206	4846	1167	1087	583	0.987475	0.976737	0.678392	dgd1 suppressor 1	expressed protein
Zm00001d029207	1232	95	67	43	0.336797	0.252239	0.209638	annexin 4	annexin, putative, expressed
Zm00001d029208	1770	3854	2368	1362	9.26424	6.04467	4.50228	Haloacid dehalogenase-like hydrolase (HAD) superfamily protein	rhythmically expressed gene 2 protein, putative, expressed
Zm00001d022746	768	2	0	0	0.0120082	0	0	#N/A	#N/A
Zm00001d029209	2934	36	23	36	0.0510063	0.0346052	0.0701425	Phosphatidylinositol-4-phosphate 5-kinase family protein	phosphatidylinositol-4-phosphate 5-kinase, putative, expressed
Zm00001d029211	1885	16	10	8	0.0359843	0.0238828	0.0247423	phosphatidyl inositol monophosphate 5 kinase 4	phosphatidylinositol-4-phosphate 5-kinase, putative, expressed
Zm00001d029212	6293	7112	6276	2011	4.61206	4.32194	1.79338	Rho GTPase activation protein (RhoGAP) with PH domain	pleckstrin homology domain-containing protein, putative, expressed
Zm00001d029213	74	0	0	0	0	0	0	#N/A	#N/A
Zm00001d029214	5430	5834	4611	3290	4.39574	3.68938	3.40894	TRAF-type zinc finger-related	TRAF-type zinc finger domain-containing protein 1, putative, expressed
Zm00001d029215	5009	18	16	20	0.0147253	0.0138997	0.0224999	villin 2	villin protein, putative, expressed
Zm00001d029216	3051	0	0	0	0	0	0	0	expressed protein
Zm00001d029217	798	124	88	113	0.712556	0.536998	0.892962	F-box family protein	OsFBX132 - F-box domain containing protein, expressed
Zm00001d029218	1174	712	685	575	2.66039	2.718	2.95455	2-oxoglutarate (2OG) and Fe(II)-dependent oxygenase superfamily protein	flavonol synthase/flavanone 3-hydroxylase, putative, expressed
Zm00001d029219	864	0	0	0	0	0	0	0	0
Zm00001d022747	580	0	0	0	0	0	0	#N/A	#N/A
Zm00001d029222	765	2	4	22	0.0120623	0.0256185	0.182465	Tetratricopeptide repeat (TPR)-like superfamily protein	LTPL2 - Protease inhibitor/seed storage/LTP family protein precursor, expressed
Zm00001d029223	6166	8831	8159	4676	5.8467	5.73628	4.25728	Tudor/PWWP/MBT domain-containing protein	PWWP domain containing protein, expressed
Zm00001d029224	369	0	0	0	0	0	0	0	0
Zm00001d029226	1660	41	45	25	0.105501	0.122964	0.0884644	rhomboid protein-related	OsRhmbd8 - Putative Rhomboid homologue, expressed
Zm00001d029227	2315	11433	10667	6569	20.7236	20.5324	16.3742	alpha/beta-Hydrolases superfamily protein	OsPOP8 - Putative Prolyl Oligopeptidase homologue, expressed
Zm00001d029228	3904	0	12	2	0	0.0134522	0.0029034	Domain of unknown function (DUF2431)	ATP binding protein, putative, expressed
Zm00001d029229	279	0	1	3	0	0.0236971	0.092062	Thiamine pyrophosphate dependent pyruvate decarboxylase family protein	thiamine pyrophosphate enzyme, C-terminal TPP binding domain containing protein, expressed
Zm00001d029230	534	0	0	0	0	0	0	cyclin-dependent kinase B2;2	cyclin-dependent kinase B2-1, putative, expressed
Zm00001d029231	1711	5098	4189	2150	12.7031	11.0844	7.36724	D-aminoacid aminotransferase-like PLP-dependent enzymes superfamily protein	aminotransferase domain containing protein, putative, expressed
Zm00001d029232	1356	96	89	42	0.306768	0.30201	0.184563	alpha/beta-Hydrolases superfamily protein	phospholipase, putative, expressed
Zm00001d029233	456	46	17	87	0.517564	0.203118	1.34612	0	ompA/MotB, putative, expressed
Zm00001d029234	3738	1375	1547	1832	1.51773	1.81332	2.78083	Mo25 family protein	Mo25, putative, expressed
Zm00001d029235	966	0	0	0	0	0	0	galacturonosyltransferase-like 4	glycosyl transferase 8 domain containing protein, putative, expressed
Zm00001d029237	5041	38	33	103	0.0308856	0.0284825	0.115124	0	0
Zm00001d029238	807	3034	2257	4225	17.213	13.5977	32.9629	methionine sulfoxide reductase B 2	peptide methionine sulfoxide reductase msrB, putative, expressed
Zm00001d029241	1755	12	5	1	0.0291069	0.0128788	0.00333558	Cytochrome P450 superfamily protein	cytochrome P450, putative, expressed
Zm00001d029242	912	383	202	219	1.89227	1.05981	1.48794	Mitochondrial transcription termination factor family protein	mTERF domain containing protein, expressed
Zm00001d029243	1852	0	0	0	0	0	0	Cytochrome P450 superfamily protein	cytochrome P450, putative, expressed
Zm00001d029246	2610	3690	3819	1406	5.90275	6.48739	3.09293	ARM repeat superfamily protein	expressed protein
Zm00001d029247	2667	1279	2112	557	2.00055	3.50805	1.1981	ARM repeat superfamily protein	expressed protein
Zm00001d029248	1924	514	406	281	1.13129	0.948922	0.850501	Protein of unknown function DUF455	uncharacterized protein HI0077, putative, expressed
Zm00001d029249	1270	353	434	351	1.21086	1.58088	1.6557	0	expressed protein
Zm00001d029250	1780	165	168	56	0.394267	0.426294	0.184014	succinate dehydrogenase 1-1	succinate dehydrogenase flavoprotein subunit,mitochondrial precursor, putative, expressed
Zm00001d029251	2363	116	121	101	0.205805	0.227969	0.24642	Major facilitator superfamily protein	transporter family protein, putative, expressed
Zm00001d029252	961	0	0	0	0	0	0	alpha/beta-Hydrolases superfamily protein	gibberellin receptor GID1L2, putative, expressed
Zm00001d022748	252	0	0	0	0	0	0	#N/A	#N/A
Zm00001d029254	2053	56	30	10	0.115117	0.0654883	0.0282688	Major facilitator superfamily protein	transporter family protein, putative, expressed
Zm00001d029255	1641	216	257	170	0.562657	0.710912	0.60897	Tetratricopeptide repeat (TPR)-like superfamily protein	PPR repeat containing protein, expressed
Zm00001d029256	3611	1112	1010	551	1.27182	1.22669	0.86662	SC35-like splicing factor 28	RNA recognition motif containing protein, putative, expressed
Zm00001d029257	634	1332	844	800	10.0006	6.72908	8.25977	0	0
Zm00001d029258	1755	68	58	461	0.164939	0.149395	1.5377	Protein kinase superfamily protein	tyrosine protein kinase domain containing protein, putative, expressed
Zm00001d029260	3128	525	456	309	0.696201	0.642144	0.563496	plectin-related	proline-rich family protein, putative, expressed
Zm00001d029261	710	0	2	0	0	0.0139623	0	0	0
Zm00001d029262	435	2	14	2	0.0239092	0.177728	0.0328793	0	0
Zm00001d029263	886	60	63	132	0.306232	0.341455	0.926469	chaperonin 10	chaperonin, putative, expressed
Zm00001d029264	7820	4885	3731	1566	2.54136	2.06119	1.12034	CDPK-related kinase 1	CAMK_CAMK_like.36 - CAMK includes calcium/calmodulin depedent protein kinases, expressed
Zm00001d022749	261	0	0	0	0	0	0	#N/A	#N/A
Zm00001d029266	2497	851	931	524	1.42546	1.65603	1.20702	0	expressed protein
Zm00001d029269	201	0	0	0	0	0	0	Protein phosphatase 2C family protein	protein phosphatase 2C, putative, expressed
Zm00001d029270	1402	36	43	16	0.110977	0.140764	0.0678277	heat shock transcription factor B4	HSF-type DNA-binding domain containing protein, expressed
Zm00001d022750	674	32	34	4	0.223541	0.252219	0.0384259	#N/A	#N/A
Zm00001d022751	315	7	13	0	0.130172	0.256718	0	#N/A	#N/A
Zm00001d029272	6982	8055	6985	8060	4.7007	4.32868	6.46828	FKBP-type peptidyl-prolyl cis-trans isomerase family protein	peptidyl-prolyl isomerase PASTICCINO1, putative, expressed
Zm00001d029273	72	0	0	0	0	0	0	#N/A	#N/A
Zm00001d022752	232	5	0	6	0.151006	0	0.24919	#N/A	#N/A
Zm00001d029274	1396	142	78	1005	0.439767	0.25652	4.28014	Peroxidase superfamily protein	peroxidase precursor, putative, expressed
Zm00001d029275	1266	0	0	0	0	0	0	0	0
Zm00001d029279	1250	0	0	1	0	0	0.00479906	Peroxidase superfamily protein	peroxidase precursor, putative, expressed
Zm00001d029280	1228	2	0	0	0.00711558	0	0	Peroxidase superfamily protein	peroxidase precursor, putative, expressed
Zm00001d029281	5959	3183	3019	3275	2.18179	2.19752	3.08706	novel plant snare 13	novel plant SNARE 11, putative, expressed
Zm00001d029283	81	0	0	0	0	0	0	#N/A	#N/A
Zm00001d029285	2451	595	469	281	1.01614	0.850556	0.659934	pyruvate dehydrogenase kinase	kinase, putative, expressed
Zm00001d029286	3760	202	152	70	0.221629	0.177097	0.105616	Putative endonuclease or glycosyl hydrolase	expressed protein
Zm00001d029287	1152	1742	1319	1218	6.64499	5.34298	6.38926	DNA-binding storekeeper protein-related transcriptional regulator	transcription regulator, putative, expressed
Zm00001d029288	1980	383	413	502	0.817871	0.936545	1.47417	cytochrome P450, family 709, subfamily B, polypeptide 2	cytochrome P450, putative, expressed
Zm00001d029289	1915	190	156	370	0.420254	0.366417	1.12543	cytochrome P450, family 709, subfamily B, polypeptide 2	cytochrome P450, putative, expressed
Zm00001d029290	1677	0	0	0	0	0	0	cytochrome P450, family 709, subfamily B, polypeptide 2	cytochrome P450, putative, expressed
Zm00001d029293	723	3	2	0	0.0193113	0.0136714	0	myb domain protein 50	myb-like DNA-binding domain containing protein, putative, expressed
Zm00001d029295	480	0	0	0	0	0	0	transducin family protein / WD-40 repeat family protein	WD domain, G-beta repeat domain containing protein, expressed
Zm00001d029297	4671	4829	4306	1931	4.24254	4.01731	2.33296	Protein phosphatase 2C family protein	protein phosphatase 2C, putative, expressed
ENSRNA049473609	121	0	0	0	0	0	0	#N/A	#N/A
Zm00001d029299	399	0	0	4	0	0	0.0736496	Copper transport protein family	heavy metal-associated domain containing protein, expressed
Zm00001d029300	1766	16	12	8	0.0385531	0.0307053	0.0265085	0	LTV1, putative, expressed
Zm00001d029301	408	204	227	108	2.65183	3.13353	1.93062	0	expressed protein
Zm00001d029303	1591	1714	1742	1503	4.61441	4.9802	5.56444	0	GA20734-PA, putative, expressed
Zm00001d029304	426	0	2	3	0	0.0260885	0.0506763	DNAJ homologue 3	chaperone protein dnaJ, putative, expressed
ENSRNA049473557	119	0	0	0	0	0	0	#N/A	#N/A
Zm00001d029305	492	2	0	0	0.0204415	0	0	SC35-like splicing factor 30A	RNA recognition motif containing protein, putative, expressed
Zm00001d029307	2110	88	66	30	0.17577	0.139991	0.0824026	triosephosphate isomerase	triosephosphate isomerase, cytosolic, putative, expressed
Zm00001d029309	880	24	24	54	0.123434	0.131077	0.381922	cellulose synthase like E1	CSLE2 - cellulose synthase-like family E, expressed
Zm00001d029310	538	24	20	12	0.219594	0.194327	0.15099	Protein kinase superfamily protein	ELMO/CED-12 family protein, putative, expressed
Zm00001d029311	4188	0	0	0	0	0	0	PIF1 helicase	expressed protein
Zm00001d029312	1120	0	0	0	0	0	0	RPA70-kDa subunit B	expressed protein
Zm00001d029313	2064	12762	10269	8254	26.0874	22.2912	23.2024	O-Glycosyl hydrolases family 17 protein	glycosyl hydrolases family 17 protein, expressed
Zm00001d029314	1679	805	729	840	2.04651	1.96806	2.93666	Amino acid permease family protein	amino acid permease family protein, putative, expressed
Zm00001d029316	2343	2	0	0	0.00357999	0	0	succinate dehydrogenase 1-1	succinate dehydrogenase flavoprotein subunit,mitochondrial precursor, putative, expressed
Zm00001d029318	1509	6	2	0	0.0170925	0.00605032	0	Amino acid permease family protein	amino acid permease family protein, putative, expressed
Zm00001d029319	451	1	4	19	0.0114112	0.0484713	0.298155	Amino acid permease family protein	amino acid permease family protein, putative, expressed
Zm00001d029320	936	7	5	26	0.0335929	0.0254807	0.171585	Amino acid permease family protein	amino acid permease family protein, putative, expressed
Zm00001d029321	1763	812	1297	1433	1.9601	3.32471	4.7569	Amino acid permease family protein	amino acid permease family protein, putative, expressed
Zm00001d022753	407	0	2	0	0	0.0276979	0	#N/A	#N/A
Zm00001d029324	3224	5439	4431	3203	6.99107	6.0481	5.66159	Pyridoxal phosphate (PLP)-dependent transferases superfamily protein	cystathionine gamma-synthase, putative, expressed
Zm00001d029325	1206	421	473	925	1.5276	1.82256	4.61557	RNA-binding (RRM/RBD/RNP motifs) family protein	RNA recognition motif containing protein, putative, expressed
Zm00001d029328	5491	13485	11685	6119	10.0456	9.2437	6.26848	RNA-binding KH domain-containing protein	KH domain-containing protein, putative, expressed
Zm00001d029329	3409	5716	4964	4442	6.93647	6.39692	7.4128	polypyrimidine tract-binding protein 1	polypyrimidine tract-binding protein, putative, expressed
Zm00001d029330	420	4	5	7	0.0500529	0.0664404	0.120455	0	expressed protein
Zm00001d029331	2309	5228	5631	5034	9.50206	10.8683	12.5821	GDA1/CD39 nucleoside phosphatase family protein	nucleoside-triphosphatase, putative, expressed
Zm00001d029332	81	0	0	0	0	0	0	#N/A	#N/A
Zm00001d022754	192	1	2	1	0.0431908	0.0917306	0.0593948	#N/A	#N/A
Zm00001d029333	5428	3955	3351	4113	2.98109	2.68223	4.26329	transferases, transferring acyl groups	GPI-anchored wall transfer protein 1, putative, expressed
Zm00001d029336	3516	6221	5569	1890	7.3129	6.95183	3.05526	S-adenosyl-L-methionine-dependent methyltransferases superfamily protein	methyltransferase, putative, expressed
ENSRNA049473656	197	0	3	6	0	0.130576	0.338187	#N/A	#N/A
Zm00001d029337	1008	157	104	232	0.693762	0.488019	1.40979	S-adenosyl-L-methionine-dependent methyltransferases superfamily protein	methyltransferase, putative, expressed
Zm00001d029338	630	2	2	0	0.015129	0.0160658	0	0	expressed protein
ENSRNA049473651	197	14	35	34	0.573821	1.52338	1.91639	#N/A	#N/A
Zm00001d029339	1457	2342	2701	3731	6.92726	8.48383	15.176	basic helix-loop-helix (bHLH) DNA-binding superfamily protein	helix-loop-helix DNA-binding domain containing protein, expressed
Zm00001d029340	1778	6	0	2	0.0143541	0	0.00657977	Ribosomal protein S4	40S ribosomal protein S9-2, putative, expressed
ENSRNA049473622	88	0	0	0	0	0	0	#N/A	#N/A
ENSRNA049473638	88	0	0	0	0	0	0	#N/A	#N/A
Zm00001d029341	1339	2853	1989	1324	9.24176	6.84196	5.89791	Galactose mutarotase-like superfamily protein	aldose 1-epimerase, putative, expressed
Zm00001d029342	6064	6999	7373	4551	4.71303	5.27231	4.21432	Pseudouridine synthase family protein	tRNA pseudouridine synthase family protein, putative, expressed
Zm00001d029343	1429	1895	1944	1699	5.72311	6.23465	7.05624	Subunits of heterodimeric actin filament capping protein Capz superfamily	F-actin-capping protein subunit beta, putative, expressed
Zm00001d029347	1318	9	13	9	0.0296561	0.045489	0.0407822	0	expressed protein
Zm00001d029348	781	0	0	0	0	0	0	Thioredoxin superfamily protein	expressed protein
Zm00001d029349	848	26	4	0	0.139433	0.0227796	0	0	expressed protein
Zm00001d029350	1410	50	19	9	0.153194	0.0618184	0.0379203	3-ketoacyl-CoA synthase 12	3-ketoacyl-CoA synthase, putative, expressed
ENSRNA049439822	72	0	0	0	0	0	0	#N/A	#N/A
Zm00001d029351	72	0	0	0	0	0	0	#N/A	#N/A
Zm00001d029352	4542	7705	7282	3508	6.9658	6.99104	4.36129	SAP domain-containing protein	SAP domain containing protein, expressed
Zm00001d029353	1520	71	63	65	0.200696	0.18911	0.252668	O-methyltransferase family protein	O-methyltransferase, putative, expressed
Zm00001d029354	597	0	0	0	0	0	0	0	phosphate carrier protein, mitochondrial precursor, putative, expressed
Zm00001d029356	2502	12618	16614	15755	21.0917	29.4909	36.2156	O-methyltransferase family protein	O-methyltransferase, putative, expressed
Zm00001d029357	813	0	1	0	0	0.00597405	0	S-adenosyl-L-methionine-dependent methyltransferases superfamily protein	methyltransferase, putative, expressed
Zm00001d029358	657	0	0	0	0	0	0	0	MYB family transcription factor, putative, expressed
Zm00001d029359	1623	26896	38355	55178	70.8887	107.351	199.992	O-methyltransferase family protein	O-methyltransferase, putative, expressed
ENSRNA049473576	178	0	0	0	0	0	0	#N/A	#N/A
Zm00001d029360	875	10	14	6	0.0517622	0.0769544	0.0427092	UDP-Glycosyltransferase superfamily protein	starch synthase, putative, expressed
Zm00001d029361	695	773	721	2078	5.20964	5.16008	19.2589	0	expressed protein
Zm00001d029362	726	0	2	0	0	0.013606	0	fucosyltransferase 11	glycoprotein 3-alpha-L-fucosyltransferase A, putative, expressed
Zm00001d029365	2735	2112	1785	3218	3.21827	2.88842	6.7433	Bifunctional inhibitor/lipid-transfer protein/seed storage 2S albumin superfamily protein	LTPL52 - Protease inhibitor/seed storage/LTP family protein precursor, expressed
Zm00001d029366	2358	64	72	18	0.113799	0.135951	0.0440137	Transducin/WD40 repeat-like superfamily protein	WD-40 repeat family protein, putative, expressed
Zm00001d029368	79	0	0	0	0	0	0	#N/A	#N/A
Zm00001d029370	586	0	0	0	0	0	0	HNH endonuclease	HNH endonuclease domain-containing protein, putative, expressed
Zm00001d029371	1592	18194	18172	13013	48.9489	51.9171	48.1448	Haloacid dehalogenase-like hydrolase (HAD) superfamily protein	uncharacterized glycosyl hydrolase Rv2006/MT2062, putative, expressed
Zm00001d029372	1843	828	678	182	1.90703	1.65825	0.576443	serine carboxypeptidase-like 40	OsSCP12 - Putative Serine Carboxypeptidase homologue, expressed
Zm00001d029373	1621	580	358	296	1.53069	1.00331	1.07426	serine carboxypeptidase-like 40	OsSCP13 - Putative Serine Carboxypeptidase homologue, expressed
Zm00001d029374	1776	2	0	0	0.0047904	0	0	0	0
Zm00001d029375	6293	10757	9124	3358	6.97581	6.28321	2.99462	P-loop containing nucleoside triphosphate hydrolases superfamily protein	intron-binding protein aquarius, putative, expressed
Zm00001d029376	1178	5396	4252	2552	20.0875	16.8089	13.0644	0	expressed protein
Zm00001d029377	1264	167	90	72	0.575791	0.329521	0.34138	0	expressed protein
Zm00001d029378	5203	9526	19870	4327	7.49678	16.6056	4.68282	dentin sialophosphoprotein-related	expressed protein
Zm00001d029380	1514	538	410	1084	1.52722	1.23593	4.2316	ortholog of human splicing factor SC35	RNA recognition motif containing protein, expressed
Zm00001d029383	1185	6828	8432	9183	25.2545	33.1183	46.7075	nodulin MtN21 /EamA-like transporter family protein	integral membrane protein, putative, expressed
Zm00001d029384	471	0	0	1	0	0	0.0148487	cytochrome P450, family 709, subfamily B, polypeptide 2	cytochrome P450 72A1, putative, expressed
Zm00001d029385	624	18	10	8	0.137717	0.0812471	0.0841709	AAA-type ATPase family protein	AAA-type ATPase family protein, putative, expressed
Zm00001d029386	1704	7	10	29	0.0175185	0.0265762	0.0998055	alpha/beta-Hydrolases superfamily protein	hydrolase protein, putative, expressed
Zm00001d029387	2339	5324	3866	20256	9.54695	7.36175	49.9502	metacaspase 1	ICE-like protease p20 domain containing protein, putative, expressed
Zm00001d029388	1593	113519	66356	15845	305.206	189.451	58.5832	metacaspase 1	ICE-like protease p20 domain containing protein, putative, expressed
Zm00001d029389	1486	986	619	419	2.85545	1.90362	1.66866	metacaspase 1	LOL3, putative, expressed
Zm00001d029390	4922	86	67	205	0.0716235	0.059255	0.234784	P-loop containing nucleoside triphosphate hydrolases superfamily protein	cytochrome P450 72A1, putative, expressed
Zm00001d029391	2241	28	52	188	0.0525065	0.10355	0.484808	3-deoxy-D-arabino-heptulosonate 7-phosphate synthase 1	phospho-2-dehydro-3-deoxyheptonate aldolase, chloroplast precursor, putative, expressed
Zm00001d029392	4963	14285	13270	5143	11.7967	11.6371	5.84056	transferases, transferring glycosyl groups	OsFBO14 - F-box and other domain containing protein, expressed
Zm00001d029393	1032	3549	3102	4150	15.2791	14.1817	24.5696	cytochrome C oxidase 6B	cytochrome c oxidase subunit, putative, expressed
Zm00001d029394	2191	14299	10286	12710	27.4548	20.9726	33.5595	Histone superfamily protein	histone H3, putative, expressed
Zm00001d029395	1152	2	10	7	0.00762915	0.0405078	0.0367199	carbon/nitrogen insensitive 1	RING-H2 finger protein ATL5H precursor, putative, expressed
Zm00001d029396	1897	293	302	828	0.654565	0.716448	2.54374	0	expressed protein
Zm00001d029397	3232	173510	194557	55755	222.453	264.883	98.3003	phospholipase D alpha 1	phospholipase D, putative, expressed
Zm00001d029398	874	41	27	69	0.212499	0.148604	0.491789	phosphoenolpyruvate carboxylase-related kinase 2	CAMK_CAMK_like.38 - CAMK includes calcium/calmodulin depedent protein kinases, expressed
Zm00001d029400	1080	67	86	35	0.274334	0.373935	0.197075	Vesicle transport v-SNARE family protein	vesicle transport v-SNARE protein, putative, expressed
Zm00001d029402	2030	333	374	615	0.692686	0.826145	1.75924	basic helix-loop-helix (bHLH) DNA-binding superfamily protein	CPuORF35 - conserved peptide uORF-containing transcript, expressed
Zm00001d029403	845	0	4	2	0	0.0228712	0.0148089	Protein of unknown function (DUF581)	DUF581 domain containing protein, expressed
Zm00001d029404	419	2	0	0	0.0251047	0	0	0	0
Zm00001d029405	575	0	0	2	0	0	0.0232089	homeobox from Arabidopsis thaliana	homeobox associated leucine zipper, putative, expressed
Zm00001d029406	325	0	0	0	0	0	0	0	0
Zm00001d022755	434	2	2	2	0.0239806	0.0254655	0.0329774	#N/A	#N/A
Zm00001d029407	1041	0	0	0	0	0	0	CYCLIN D4;1	retrotransposon protein, putative, unclassified, expressed
Zm00001d029408	1241	2399	2683	2671	8.43798	10.0212	12.9193	GTP-binding protein 1	ADP-ribosylation factor, putative, expressed
Zm00001d029409	1191	1896	1882	1506	6.97413	7.3513	7.61788	Chaperone DnaJ-domain superfamily protein	heat shock protein DnaJ, putative, expressed
Zm00001d029410	1817	2066	1398	1285	4.83038	3.47097	4.13154	serine carboxypeptidase-like 51	OsSCP18 - Putative Serine Carboxypeptidase homologue, expressed
Zm00001d029412	1470	0	0	0	0	0	0	phospholipase A 2A	patatin, putative, expressed
Zm00001d029413	678	0	0	0	0	0	0	Phosphoglycerate mutase family protein	phosphoglycerate mutase, putative, expressed
Zm00001d022756	537	0	0	0	0	0	0	#N/A	#N/A
Zm00001d029415	4036	32	43	8	0.0326482	0.0465876	0.0112242	2-isopropylmalate synthase 1	2-isopropylmalate synthase B, putative, expressed
Zm00001d029416	2277	9103	9692	6568	16.7881	18.9812	16.6574	Thiolase family protein	acetyl-CoA acetyltransferase, cytosolic, putative, expressed
Zm00001d029417	1769	40	19	56	0.0962095	0.0485293	0.185226	P-loop containing nucleoside triphosphate hydrolases superfamily protein	nodulation protein-related, putative, expressed
Zm00001d029418	2350	1587	1646	3681	2.83189	3.11904	9.03279	Zinc-binding ribosomal protein family protein	ribosomal protein L37, putative, expressed
ENSRNA049473589	81	0	0	0	0	0	0	#N/A	#N/A
ENSRNA049473603	96	0	0	0	0	0	0	#N/A	#N/A
Zm00001d029419	3693	848	723	1185	0.947747	0.858079	1.82126	Protein phosphatase 2C family protein	protein phosphotase protein, putative, expressed
Zm00001d029420	3887	18812	14305	3202	19.948	16.1081	4.6692	Plant protein of unknown function (DUF827)	paramyosin, putative, expressed
Zm00001d029422	8909	23021	21019	8167	10.496	10.1766	5.12057	0	expressed protein
Zm00001d029424	892	191	90	103	0.967464	0.484102	0.717457	0	0
Zm00001d029425	71	3	0	0	0	0	0	#N/A	#N/A
Zm00001d029426	4964	7666	8188	5808	6.32937	7.17897	6.5944	0	splicing factor, arginine/serine-rich 16, putative, expressed
Zm00001d029427	1137	2	0	4	0.0077394	0	0.021286	0	expressed protein
Zm00001d029428	2241	115	55	52	0.215652	0.109524	0.134096	Tetratricopeptide repeat (TPR)-like superfamily protein	tetratricopeptide-like helical, putative, expressed
Zm00001d029429	3336	1517	1400	558	1.88242	1.84481	0.952189	S-adenosyl-L-methionine-dependent methyltransferases superfamily protein	RNA cap guanine-N2 methyltransferase domain containing protein, expressed
Zm00001d029430	72	11	10	6	0	0	0	#N/A	#N/A
Zm00001d029431	474	0	0	22	0	0	0.324058	0	0
Zm00001d029432	2598	102	54	42	0.163949	0.0921711	0.0928356	cation exchanger 2	sodium/calcium exchanger protein, putative, expressed
Zm00001d029435	1749	1775	1561	314	4.32105	4.0354	1.05118	Transducin/WD40 repeat-like superfamily protein	WD domain, G-beta repeat domain containing protein, expressed
Zm00001d029437	1410	2	2	0	0.00612776	0.00650721	0	PLATZ transcription factor family protein	zinc-binding protein, putative, expressed
Zm00001d029438	753	165	113	144	1.0134	0.737001	1.21623	RING/U-box superfamily protein	ring-H2 zinc finger protein, putative, expressed
[truncated: 44,433 more rows]

## Sheet: Supplemental Table 2
Supplemental Table 2 - Gene expression data (FPKM) of selected maize biosynthetic pathway genes in Ky21 scutellum tissue at 8, 10 and 12 days post-germination. Abbreviations and gene symbols include : farnesyl diphosphate (FPP) synthase (FPS), ZmFPS1, ZmFPS2, ZmFPS3, terpene synthase (TPS), zealexin (Zx) pathway genes, Zx1 (ZmTPS6), Zx2 (ZmTPS12), Zx3 (ZmTPS11) Zx4 (ZmTPS13). Zx1 to Zx4 are b-bis…
			FPKM
Pathway	Gene ID	Gene Symbol	SCUT 8d	SCUT 10d	SCUT 12d
Zealexins	Zm00001d009431	FPS1	2.21889	4.11832	6.43742
	Zm00001d011673	FPS2	2.57569	4.83127	1.05159
	Zm00001d043727	FPS3	207.958	340.439	272.052
	Zm00001d024207	Zx1	1679.53	2511.73	989.459
	Zm00001d024208	Zx2	132.384	201.087	172.698
	Zm00001d024210	Zx3	1858.65	2789.47	2014.38
	Zm00001d024211	Zx4	14.7452	22.0383	21.4301
	Zm00001d014121	Zx5	587.791	763.498	210.449
	Zm00001d014134	Zx6	971.249	1511.81	1244.31
	Zm00001d014136	Zx7	5.82915	8.10883	6.5329
	Zm00001d034095	Zx8	892.223	1325.78	516.084
	Zm00001d034096	Zx9	295.512	428.341	157.449
	Zm00001d034097	Zx10	898.704	1306.83	292.354
Benzoxazinoids	Zm00001d048709	Bx1	211.317	94.8294	100.05
	Zm00001d048710	Bx2	42.1075	25.3573	29.9501
	Zm00001d048702	Bx3	118.531	59.6877	102.908
	Zm00001d048703	Bx4	160.854	111.51	167.06
	Zm00001d048705	Bx5	170.637	107.746	104.495
	Zm00001d048634	Bx6	62.0348	33.4623	28.5358
	Zm00001d049179	Bx7	148.966	106.031	324.143
	Zm00001d048707	Bx8	16.8984	16.9277	17.8343
	Zm00001d031209	Bx9	54.3912	51.6189	112.545
	Zm00001d029359	Bx10	70.8887	107.351	199.992
	Zm00001d029356	Bx11	21.0917	29.4909	36.2156
	Zm00001d029353	Bx12	0.200696	0.18911	0.252668
	Zm00001d007718	Bx13	0.70982	1.6583	1.53118
	Zm00001d004921	Bx14	64.6921	117.147	242.88
Death Acids	Zm00001d042541	LOX1	21.7039	14.8913	8.70404
	Zm00001d042540	LOX2	3.90091	3.38363	0.622895
	Zm00001d033623	LOX3	256.066	225.575	150.321
	Zm00001d033624	LOX4	128.772	140.239	70.7647
	Zm00001d013493	LOX5	8.88999	9.71942	11.0544
	Zm00001d002000	LOX6	11.2797	9.47219	5.69542
	Zm00001d003533	LOX8	18.6557	24.1388	13.3275
	Zm00001d027893	LOX9	10.6627	13.7687	11.6641
	Zm00001d053675	LOX10	4.56041	3.79153	2.75925
	Zm00001d015852	LOX11	2.32234	2.60806	1.61822
	Zm00001d031449	LOX13	32.1798	49.6906	58.7026
	Zm00001d048021	AOS1	459.638	377.472	175.548
	Zm00001d028282	AOS2	1.0027	0.745668	0.261865
	Zm00001d034186	AOS3	0.329918	0.508003	0.96788
Kauralexins/ Dolabralexins	Zm00001d006678	GGPS1	10.3436	14.1225	47.6896
	Zm00001d021929	GGPS2	40.5785	75.1658	175.368
	Zm00001d008370	GGPS3	0.064721	0.0515465	0.100128
	Zm00001d017540	GGPS4	0.460656	0.41146	0.846615
	Zm00001d029648	An2	323.905	564.374	203.96
	Zm00001d041082	KSL2	443.867	737.07	372.832
	Zm00001d014134	CYP71Z18	971.249	1511.81	1244.31
	Zm00001d014136	CYP71Z16	5.82915	8.10883	6.5329
	Zm00001d046342	KO2	151.076	263.452	167.083
	Zm00001d018847	KR2	22.4517	47.6144	161.656
	Zm00001d032858	KSL4	92.9189	125.933	168.136
