# Supplementary material for: Shielding the oil reserves: the scutellum as a source of chemical defenses
Source: Plant Physiol. 2022 Feb 9;188(4):1944–9. doi: 10.1093/plphys/kiac038 (PMC8968280; doi:10.1093/plphys/kiac038)
Supplement: kiac038_Supplementary_Data [file kiac038_supplementary_data.zip › Scutellum_Review_Supp_Table2.xlsx]

## Sheet: Table 2
	Supplemental Table 2 - Gene expression data (FPKM) of selected maize biosynthetic pathway genes in Ky21 scutellum (SCUT) tissue at 8, 10 and 12 d post-germination. Abbreviations and gene symbols include : farnesyl diphosphate (FPP) synthase (FPS), ZmFPS1, ZmFPS2, ZmFPS3, terpene synthase (TPS), zealexin (Zx) pathway genes, Zx1 (ZmTPS6), Zx2 (ZmTPS12), Zx3 (ZmTPS11) Zx4 (ZmTPS13). Zx1 to Zx4 are b…
				FPKM
	Pathway	Gene ID	Gene Symbol	SCUT 8d	SCUT 10d	SCUT 12d
	Zealexins	Zm00001d009431	FPS1	2.21889	4.11832	6.43742
		Zm00001d011673	FPS2	2.57569	4.83127	1.05159
		Zm00001d043727	FPS3	207.958	340.439	272.052
		Zm00001d024207	Zx1	1679.53	2511.73	989.459
		Zm00001d024208	Zx2	132.384	201.087	172.698
		Zm00001d024210	Zx3	1858.65	2789.47	2014.38
		Zm00001d024211	Zx4	14.7452	22.0383	21.4301
		Zm00001d014121	Zx5	587.791	763.498	210.449
		Zm00001d014134	Zx6	971.249	1511.81	1244.31
		Zm00001d014136	Zx7	5.82915	8.10883	6.5329
		Zm00001d034095	Zx8	892.223	1325.78	516.084
		Zm00001d034096	Zx9	295.512	428.341	157.449
		Zm00001d034097	Zx10	898.704	1306.83	292.354
	Benzoxazinoids	Zm00001d048709	Bx1	211.317	94.8294	100.05
		Zm00001d048710	Bx2	42.1075	25.3573	29.9501
		Zm00001d048702	Bx3	118.531	59.6877	102.908
		Zm00001d048703	Bx4	160.854	111.51	167.06
		Zm00001d048705	Bx5	170.637	107.746	104.495
		Zm00001d048634	Bx6	62.0348	33.4623	28.5358
		Zm00001d049179	Bx7	148.966	106.031	324.143
		Zm00001d048707	Bx8	16.8984	16.9277	17.8343
		Zm00001d031209	Bx9	54.3912	51.6189	112.545
		Zm00001d029359	Bx10	70.8887	107.351	199.992
		Zm00001d029356	Bx11	21.0917	29.4909	36.2156
		Zm00001d029353	Bx12	0.200696	0.18911	0.252668
		Zm00001d007718	Bx13	0.70982	1.6583	1.53118
		Zm00001d004921	Bx14	64.6921	117.147	242.88
	Death Acids	Zm00001d042541	LOX1	21.7039	14.8913	8.70404
		Zm00001d042540	LOX2	3.90091	3.38363	0.622895
		Zm00001d033623	LOX3	256.066	225.575	150.321
		Zm00001d033624	LOX4	128.772	140.239	70.7647
		Zm00001d013493	LOX5	8.88999	9.71942	11.0544
		Zm00001d002000	LOX6	11.2797	9.47219	5.69542
		Zm00001d003533	LOX8	18.6557	24.1388	13.3275
		Zm00001d027893	LOX9	10.6627	13.7687	11.6641
		Zm00001d053675	LOX10	4.56041	3.79153	2.75925
		Zm00001d015852	LOX11	2.32234	2.60806	1.61822
		Zm00001d031449	LOX13	32.1798	49.6906	58.7026
		Zm00001d048021	AOS1	459.638	377.472	175.548
		Zm00001d028282	AOS2	1.0027	0.745668	0.261865
		Zm00001d034186	AOS3	0.329918	0.508003	0.96788
	Kauralexins/ Dolabralexins	Zm00001d006678	GGPS1	10.3436	14.1225	47.6896
		Zm00001d021929	GGPS2	40.5785	75.1658	175.368
		Zm00001d008370	GGPS3	0.064721	0.0515465	0.100128
		Zm00001d017540	GGPS4	0.460656	0.41146	0.846615
		Zm00001d029648	An2	323.905	564.374	203.96
		Zm00001d041082	KSL2	443.867	737.07	372.832
		Zm00001d014134	CYP71Z18	971.249	1511.81	1244.31
		Zm00001d014136	CYP71Z16	5.82915	8.10883	6.5329
		Zm00001d046342	KO2	151.076	263.452	167.083
		Zm00001d018847	KR2	22.4517	47.6144	161.656
		Zm00001d032858	KSL4	92.9189	125.933	168.136
